# Supplementary material for: Fission yeast Rad54 prevents intergenerational buildup of Rad51 aggregates in proliferating cells
Source: Life Sci Alliance. 2025 Aug 18;8(11):e202503252. doi: 10.26508/lsa.202503252 (PMC12360466; doi:10.26508/lsa.202503252)
Supplement: Supplementary file 1 [file LSA-2025-03252_SdataF1_F2_F3_F4_F5_F6_F7_F8_FS2_FS3_FS4_FS7_FS9_FS10_FS11_FS12_FS15_FS16.xlsx]

## Sheet: Fig1C
Strain	Rad51 categories
rad54	fiber
rad54	fiber
rad54	fiber
rad54	fiber
rad54	fiber
rad54	fiber
rad54	short-fiber
rad54	foci
rad54	fiber
rad54	short-fiber
rad54	foci
rad54	foci
rad54	fiber
rad54	foci
rad54	fiber
rad54	short-fiber
rad54	fiber
rad54	none
rad54	fiber
rad54	none
rad54	short-fiber
rad54	short-fiber
rad54	fiber
rad54	fiber
rad54	fiber
rad54	fiber
rad54	short-fiber
rad54	fiber
rad54	none
rad54	fiber
rad54	short-fiber
rad54	short-fiber
rad54	foci
rad54	foci
rad54	foci
rad54	fiber
rad54	fiber
rad54	fiber
rad54	none
rad54	fiber
rad54	fiber
rad54	fiber
rad54	fiber
rad54	fiber
rad54	short-fiber
rad54	fiber
rad54	fiber
rad54	short-fiber
rad54	short-fiber
rad54	short-fiber
rad54	fiber
rad54	short-fiber
rad54	none
rad54	short-fiber
rad54	fiber
rad54	fiber
rad54	fiber
rad54	foci
rad54	none
rad54	fiber
rad54	fiber
rad54	short-fiber
rad54	fiber
rad54	none
rad54	fiber
rad54	fiber
rad54	foci
rad54	fiber
rad54	fiber
rad54	none
rad54	fiber
rad54	fiber
rad54	fiber
rad54	fiber
rad54	fiber
rad54	foci
rad54	short-fiber
rad54	fiber
rad54	none
rad54	fiber
rad54	none
rad54	short-fiber
rad54	fiber
rad54	foci
rad54	fiber
rad54	fiber
rad54	fiber
rad54	none
rad54	none
rad54	none
rad54	none
rad54	none
rad54	none
rad54	fiber
rad54	fiber
rad54	short-fiber
rad54	fiber
rad54	fiber
rad54	short-fiber
rad54	fiber
rad54	short-fiber
rad54	none
rad54	none
rad54	fiber
rad54	short-fiber
rad54	none
rad54	short-fiber
rad54	short-fiber
rad54	fiber
rad54	foci
rad54	foci
rad54	foci
rad54	short-fiber
rad54	short-fiber
rad54	none
rad54	fiber
rad54	short-fiber
rad54	fiber
rad54	none
rad54	short-fiber
rad54	fiber
rad54	none
rad54	short-fiber
rad54	none
rad54	none
rad54	foci
rad54	foci
rad54	none
rad54	fiber
rad54	none
rad54	short-fiber
rad54	short-fiber
rad54	fiber
rad54	fiber
rad54	foci
rad54	fiber
rad54	foci
rad54	fiber
rad54	fiber
rad54	fiber
rad54	fiber
rad54	fiber
rad54	fiber
rad54	foci
rad54	none
rad54	foci
rad54	fiber
rad54	short-fiber
rad54	fiber
rad54	fiber
rad54	fiber
rad54	fiber
rad54	foci
rad54	foci
rad54	fiber
rad54	foci
rad54	none
rad54	none
rad54	foci
rad54	fiber
rad54	none
rad54	short-fiber
rad54	short-fiber
rad54	short-fiber
rad54	fiber
rad54	short-fiber
rad54	fiber
rad54	fiber
rad54	foci
rad54	none
rad54	short-fiber
rad54	short-fiber
rad54	fiber
rad54	none
rad54	fiber
rad54	foci
rad54	short-fiber
rad54	fiber
rad54	fiber
rad54	fiber
rad54	short-fiber
rad54	fiber
rad54	fiber
rad54	short-fiber
rad54	none
rad54	foci
rad54	foci
rad54	none
rad54	short-fiber
rad54	short-fiber
rad54	fiber
rad54	fiber
rad54	fiber
rad54	short-fiber
rad54	fiber
rad54	short-fiber
rad54	foci
rad54	fiber
rad54	foci
rad54	foci
rad54	none
rad54	short-fiber
rad54	fiber
rad54	none
rad54	foci
rad54	foci
rad54	short-fiber
rad54	fiber
rad54	fiber
rad54	fiber
rad54	fiber
rad54	none
rad54	none
rad54	short-fiber
rad54	fiber
rad54	fiber
rad54	fiber
rad54	none
rad54	fiber
rad54	foci
rad54	none
rad54	fiber
rad54	none
rad54	short-fiber
rad54	fiber
rad54	fiber
rad54	short-fiber
rad54	foci
rad54	fiber
rad54	fiber
rad54	none
rad54	fiber
rad54	short-fiber
rad54	foci
rad54	short-fiber
rad54	foci
rad54	short-fiber
rad54	fiber
rad54	fiber
rad54	none
rad54	none
rad54	foci
rad54	fiber
rad54	fiber
rad54	fiber
rad54	fiber
rad54	fiber
rad54	none
rad54	foci
rad54	foci
rad54	none
rad54	fiber
rad54	none
rad54	fiber
rad54	fiber
rad54	foci
rad54	fiber
rad54	none
rad54	foci
rad54	fiber
rad54	none
rad54	foci
rad54	fiber
rad54	fiber
rad54	fiber
rad54	fiber
rad54	fiber
rad54	fiber
rad54	none
rad54	short-fiber
rad54	none
rad54	fiber
rad54	fiber
rad54	fiber
rad54	fiber
rad54	fiber
rad54	short-fiber
rad54	fiber
rad54	short-fiber
rad54	none
rad54	short-fiber
rad54	fiber
rad54	none
rad54	fiber
rad54	none
rad54	fiber
rad54	fiber
rad54	fiber
rad54	foci
rad54	short-fiber
rad54	short-fiber
rad54	fiber
rad54	fiber
rad54	fiber
rad54	foci
rad54	fiber
rad54	fiber
rad54	fiber
rad54	none
rad54	fiber
rad54	foci
rad54	short-fiber
rad54	short-fiber
rad54	none
rad54	none
rad54	none
rad54	none
rad54	fiber
rad54	fiber
rad54	short-fiber
rad54	fiber
rad54	short-fiber
rad54	none
rad54	foci
rad54	fiber
rad54	foci
rad54	foci
rad54	foci
rad54	foci
rad54	none
rad54	none
rad54	fiber
rad54	none
rad54	fiber
rad54rad57	short-fiber
rad54rad57	foci
rad54rad57	short-fiber
rad54rad57	none
rad54rad57	none
rad54rad57	none
rad54rad57	none
rad54rad57	none
rad54rad57	none
rad54rad57	short-fiber
rad54rad57	none
rad54rad57	none
rad54rad57	none
rad54rad57	none
rad54rad57	none
rad54rad57	none
rad54rad57	none
rad54rad57	none
rad54rad57	fiber
rad54rad57	short-fiber
rad54rad57	short-fiber
rad54rad57	none
rad54rad57	none
rad54rad57	none
rad54rad57	none
rad54rad57	none
rad54rad57	none
rad54rad57	none
rad54rad57	none
rad54rad57	none
rad54rad57	none
rad54rad57	none
rad54rad57	none
rad54rad57	none
rad54rad57	none
rad54rad57	short-fiber
rad54rad57	none
rad54rad57	none
rad54rad57	none
rad54rad57	short-fiber
rad54rad57	short-fiber
rad54rad57	none
rad54rad57	none
rad54rad57	none
rad54rad57	none
rad54rad57	none
rad54rad57	none
rad54rad57	none
rad54rad57	none
rad54rad57	none
rad54rad57	none
rad54rad57	none
rad54rad57	none
rad54rad57	short-fiber
rad54rad57	none
rad54rad57	none
rad54rad57	none
rad54rad57	foci
rad54rad57	foci
rad54rad57	none
rad54rad57	none
rad54rad57	none
rad54rad57	none
rad54rad57	none
rad54rad57	none
rad54rad57	foci
rad54rad57	none
rad54rad57	none
rad54rad57	foci
rad54rad57	foci
rad54rad57	foci
rad54rad57	none
rad54rad57	none
rad54rad57	short-fiber
rad54rad57	none
rad54rad57	none
rad54rad57	none
rad54rad57	none
rad54rad57	foci
rad54rad57	none
rad54rad57	short-fiber
rad54rad57	short-fiber
rad54rad57	none
rad54rad57	none
rad54rad57	none
rad54rad57	none
rad54rad57	none
rad54rad57	none
rad54rad57	none
rad54rad57	none
rad54rad57	none
rad54rad57	short-fiber
rad54rad57	foci
rad54rad57	none
rad54rad57	none
rad54rad57	short-fiber
rad54rad57	none
rad54rad57	none
rad54rad57	none
rad54rad57	none
rad54rad57	none
rad54rad57	none
rad54rad57	foci
rad54rad57	foci
rad54rad57	short-fiber
rad54rad57	foci
rad54rad57	none
rad54rad57	none
rad54rad57	foci
rad54rad57	foci
rad54rad57	none
rad54rad57	none
rad54rad57	short-fiber
rad54rad57	none
rad54rad57	none
rad54rad57	none
rad54rad57	short-fiber
rad54rad57	none
rad54rad57	foci
rad54rad57	foci
rad54rad57	short-fiber
rad54rad57	short-fiber
rad54rad57	none
rad54rad57	none
rad54rad57	foci
rad54rad57	none
rad54rad57	none
rad54rad57	none
rad54rad57	short-fiber
rad54rad57	none
rad54rad57	none
rad54rad57	none
rad54rad57	none
rad54rad57	none
rad54rad57	none
rad54rad57	fiber
rad54rad57	none
rad54rad57	none
rad54rad57	none
rad54rad57	none
rad54rad57	short-fiber
rad54rad57	none
rad54rad57	none
rad54rad57	short-fiber
rad54rad57	foci
rad54rad57	short-fiber
rad54rad57	none
rad54rad57	none
rad54rad57	none
rad54rad57	none
rad54rad57	none
rad54rad57	none
rad54rad57	none
rad54rad57	none
rad54rad57	foci
rad54rad57	none
rad54rad57	none
rad54rad57	none
rad54rad57	foci
rad54rad57	foci
rad54rad57	none
rad54rad57	foci
rad54rad57	none
rad54rad57	none
rad54rad57	none
rad54rad57	foci
rad54rad57	none
rad54rad57	none
rad54rad57	foci
rad54rad57	foci
rad54rad57	none
rad54rad57	none
rad54rad57	none
rad54rad57	none
rad54rad57	short-fiber
rad54rad57	foci
rad54rad57	short-fiber
rad54rad57	none
rad54rad57	none
rad54rad57	none
rad54rad57	none
rad54rad57	foci
rad54rad57	short-fiber
rad54rad57	none
rad54rad57	none
rad54rad57	none
rad54rad57	none
rad54rad57	short-fiber
rad54rad57	short-fiber
rad54rad57	none
rad54rad57	foci
rad54rad57	short-fiber
rad54rad57	short-fiber
rad54rad57	none
rad54rad57	none
rad54rad57	none
rad54rad57	foci
rad54rad57	foci
rad54rad57	short-fiber
rad54rad57	foci
rad54rad57	none
rad54rad57	short-fiber
rad54rad57	short-fiber
rad54rad57	none
rad54rad57	short-fiber
rad54rad57	none
rad54rad57	none
rad54rad57	none
rad54rad57	short-fiber
rad54rad57	none
rad54rad57	none
rad54rad57	none
rad54rad57	foci
rad54rad57	none
rad54rad57	fiber
rad54rad57	short-fiber
rad54rad57	none
rad54rad57	foci
rad54rad57	none
rad54rad57	none
rad54rad57	none
rad54rad57	none
rad54rad57	none
rad54rad57	foci
rad54rad57	none
rad54rad57	none
rad54rad57	none
rad54rad57	none
rad54rad57	none
rad54rad57	foci
rad54rad57	none
rad54rad57	none
rad54rad57	none
rad54rad57	none
rad54rad57	none
rad54rad57	none
rad54rad57	none
rad54rad57	none
rad54rad57	none
rad54rad57	short-fiber
rad54rad57	short-fiber
rad54rad57	none
rad54rad57	none
rad54rad57	none
rad54rad57	none
rad54rad57	foci
rad54rad57	none
rad54rad57	none
rad54rad57	none
rad54rad57	short-fiber
rad54rad57	short-fiber
rad54rad57	none
rad54rad57	none
rad54rad57	none
rad54rad57	none
rad54rad57	none
rad54rad57	none
rad54rad57	none
rad54rad57	none
rad54rad57	none
rad54rad57	none
rad54rad57	none
rad54rad57	none
rad54rad57	none
rad54rad57	none
rad54rad57	none
rad54rad57	none
rad54rad57	none
rad54rad57	none
rad54rad57	foci
rad54rad57	none
rad54rad57	none
rad54rad57	none
rad54rad57	none
rad54rad57	none
rad54rad57	none
rad54rad57	short-fiber
rad54rad57	none
rad54rad57	none
rad54rad57	none
rad54rad57	none
rad54rad57	none
rad54rad57	none
rad54rad57	none
rad54rad57	none
rad54rad57	short-fiber
rad54rad57	none
rad54rad57	none
rad54rad57	none
rad54rad57	none
rad54rad57	none
rad54rad57	none
rad54rad57	none
rad54rad57	none
rad54rad57	none
rad54rad57	short-fiber
rad54rad57	short-fiber
rad54rad57	foci
rad54rad57	none
rad54rad57	none
rad54rad57	none
rad54rad57	none
rad54rad57	short-fiber
rad54rad57	none
rad54rad57	none
rad54rad57	none
rad54rad57	none
rad54rad57	none
rad54rad57	none
rad54rad57	short-fiber
rad54rad57	foci
rad54rad57	none
rad54rad57	none
rad54rad57	none
rad54rad57	none
rad54rad57	none
rad54rad57	short-fiber
rad54rad57	none
rad54rad57	none
rad54rad57	foci
rad54rad57	none
rad54rad57	foci
rad54rad57	none
rad54rad57	none
rad54rad57	none
rad54rad57	foci
rad54rad57	foci
rad54sfr1	foci
rad54sfr1	foci
rad54sfr1	none
rad54sfr1	none
rad54sfr1	none
rad54sfr1	none
rad54sfr1	foci
rad54sfr1	none
rad54sfr1	none
rad54sfr1	none
rad54sfr1	foci
rad54sfr1	none
rad54sfr1	none
rad54sfr1	foci
rad54sfr1	none
rad54sfr1	none
rad54sfr1	none
rad54sfr1	none
rad54sfr1	none
rad54sfr1	none
rad54sfr1	none
rad54sfr1	none
rad54sfr1	none
rad54sfr1	foci
rad54sfr1	none
rad54sfr1	foci
rad54sfr1	none
rad54sfr1	none
rad54sfr1	foci
rad54sfr1	none
rad54sfr1	none
rad54sfr1	none
rad54sfr1	foci
rad54sfr1	foci
rad54sfr1	foci
rad54sfr1	none
rad54sfr1	none
rad54sfr1	none
rad54sfr1	none
rad54sfr1	none
rad54sfr1	none
rad54sfr1	none
rad54sfr1	foci
rad54sfr1	foci
rad54sfr1	none
rad54sfr1	none
rad54sfr1	none
rad54sfr1	none
rad54sfr1	none
rad54sfr1	none
rad54sfr1	foci
rad54sfr1	none
rad54sfr1	none
rad54sfr1	none
rad54sfr1	none
rad54sfr1	foci
rad54sfr1	none
rad54sfr1	none
rad54sfr1	none
rad54sfr1	none
rad54sfr1	none
rad54sfr1	none
rad54sfr1	none
rad54sfr1	none
rad54sfr1	none
rad54sfr1	foci
rad54sfr1	foci
rad54sfr1	none
rad54sfr1	foci
rad54sfr1	none
rad54sfr1	none
rad54sfr1	foci
rad54sfr1	foci
rad54sfr1	foci
rad54sfr1	foci
rad54sfr1	none
rad54sfr1	none
rad54sfr1	foci
rad54sfr1	foci
rad54sfr1	foci
rad54sfr1	foci
rad54sfr1	none
rad54sfr1	none
rad54sfr1	none
rad54sfr1	none
rad54sfr1	none
rad54sfr1	none
rad54sfr1	none
rad54sfr1	none
rad54sfr1	none
rad54sfr1	none
rad54sfr1	none
rad54sfr1	none
rad54sfr1	none
rad54sfr1	foci
rad54sfr1	none
rad54sfr1	none
rad54sfr1	none
rad54sfr1	none
rad54sfr1	none
rad54sfr1	none
rad54sfr1	none
rad54sfr1	none
rad54sfr1	none
rad54sfr1	foci
rad54sfr1	none
rad54sfr1	none
rad54sfr1	foci
rad54sfr1	none
rad54sfr1	none
rad54sfr1	none
rad54sfr1	none
rad54sfr1	foci
rad54sfr1	none
rad54sfr1	none
rad54sfr1	none
rad54sfr1	none
rad54sfr1	none
rad54sfr1	none
rad54sfr1	none
rad54sfr1	none
rad54sfr1	none
rad54sfr1	none
rad54sfr1	none
rad54sfr1	none
rad54sfr1	none
rad54sfr1	none
rad54sfr1	none
rad54sfr1	none
rad54sfr1	none
rad54sfr1	foci
rad54sfr1	none
rad54sfr1	none
rad54sfr1	none
rad54sfr1	none
rad54sfr1	none
rad54sfr1	none
rad54sfr1	none
rad54sfr1	none
rad54sfr1	none
rad54sfr1	none
rad54sfr1	none
rad54sfr1	foci
rad54sfr1	foci
rad54sfr1	foci
rad54sfr1	foci
rad54sfr1	none
rad54sfr1	none
rad54sfr1	none
rad54sfr1	none
rad54sfr1	none
rad54sfr1	none
rad54sfr1	foci
rad54sfr1	none
rad54sfr1	none
rad54sfr1	none
rad54sfr1	foci
rad54sfr1	none
rad54sfr1	none
rad54sfr1	none
rad54sfr1	none
rad54sfr1	foci
rad54sfr1	none
rad54sfr1	foci
rad54sfr1	foci
rad54sfr1	foci
rad54sfr1	none
rad54sfr1	none
rad54sfr1	none
rad54sfr1	foci
rad54sfr1	none
rad54sfr1	foci
rad54sfr1	none
rad54sfr1	none
rad54sfr1	none
rad54sfr1	foci
rad54sfr1	none
rad54sfr1	foci
rad54sfr1	none
rad54sfr1	foci
rad54sfr1	none
rad54sfr1	none
rad54sfr1	none
rad54sfr1	none
rad54sfr1	none
rad54sfr1	none
rad54sfr1	none
rad54sfr1	none
rad54sfr1	none
rad54sfr1	none
rad54sfr1	none
rad54sfr1	none
rad54sfr1	none
rad54sfr1	none
rad54sfr1	none
rad54sfr1	none
rad54sfr1	none
rad54sfr1	foci
rad54sfr1	foci
rad54sfr1	foci
rad54sfr1	foci
rad54sfr1	none
rad54sfr1	none
rad54sfr1	none
rad54sfr1	none
rad54sfr1	foci
rad54sfr1	none
rad54sfr1	none
rad54sfr1	none
rad54sfr1	none
rad54sfr1	none
rad54sfr1	foci
rad54sfr1	foci
rad54sfr1	none
rad54sfr1	foci
rad54sfr1	none
rad54sfr1	none
rad54sfr1	none
rad54sfr1	none
rad54sfr1	none
rad54sfr1	none
rad54sfr1	none
rad54sfr1	none
rad54sfr1	none
rad54sfr1	none
rad54sfr1	none
rad54sfr1	none
rad54sfr1	none
rad54sfr1	foci
rad54sfr1	none
rad54sfr1	none
rad54sfr1	none
rad54sfr1	none
rad54sfr1	none
rad54sfr1	none
rad54sfr1	none
rad54sfr1	none
rad54sfr1	none
rad54sfr1	none
rad54sfr1	none
rad54sfr1	foci
rad54sfr1	none
rad54sfr1	foci
rad54sfr1	none
rad54sfr1	none
rad54sfr1	foci
rad54sfr1	foci
rad54sfr1	none
rad54sfr1	none
rad54sfr1	none
rad54sfr1	none
rad54sfr1	none
rad54sfr1	foci
rad54sfr1	none
rad54sfr1	none
rad54sfr1	none
rad54sfr1	none
rad54sfr1	none
rad54sfr1	none
rad54sfr1	foci
rad54sfr1	none
rad54sfr1	none
rad54sfr1	none
rad54sfr1	none
rad54sfr1	none
rad54sfr1	foci
rad54sfr1	none
rad54sfr1	none
rad54sfr1	none
rad54sfr1	none
rad54sfr1	none
rad54sfr1	none
rad54sfr1	none
rad54sfr1	none
rad54sfr1	none
rad54sfr1	none
rad54sfr1	foci
rad54sfr1	none
rad54sfr1	foci
rad54sfr1	foci
rad54sfr1	foci
rad54sfr1	none
rad54sfr1	foci
rad54sfr1	none
rad54sfr1	foci
rad54sfr1	foci
rad54sfr1	foci
rad54sfr1	none
rad54sfr1	none
WT	none
WT	none
WT	none
WT	none
WT	none
WT	none
WT	none
WT	none
WT	none
WT	none
WT	none
WT	none
WT	none
WT	none
WT	none
WT	none
WT	none
WT	none
WT	none
WT	none
WT	none
WT	foci
WT	foci
WT	none
WT	none
WT	none
WT	none
WT	none
WT	none
WT	none
WT	none
WT	none
WT	none
WT	none
WT	none
WT	none
WT	none
WT	foci
WT	none
WT	none
WT	none
WT	none
WT	none
WT	none
WT	none
WT	none
WT	none
WT	none
WT	none
WT	none
WT	none
WT	none
WT	none
WT	none
WT	none
WT	foci
WT	none
WT	none
WT	none
WT	none
WT	none
WT	none
WT	none
WT	none
WT	none
WT	none
WT	none
WT	none
WT	none
WT	none
WT	foci
WT	none
WT	none
WT	none
WT	none
WT	foci
WT	none
WT	none
WT	none
WT	none
WT	none
WT	none
WT	none
WT	none
WT	none
WT	none
WT	none
WT	none
WT	none
WT	none
WT	none
WT	none
WT	none
WT	none
WT	none
WT	foci
WT	none
WT	none
WT	foci
WT	none
WT	none
WT	none
WT	none
WT	none
WT	none
WT	none
WT	none
WT	none
WT	none
WT	none
WT	none
WT	none
WT	foci
WT	none
WT	none
WT	none
WT	none
WT	none
WT	none
WT	none
WT	none
WT	none
WT	none
WT	none
WT	none
WT	none
WT	none
WT	none
WT	none
WT	none
WT	none
WT	none
WT	foci
WT	none
WT	none
WT	none
WT	none
WT	none
WT	none
WT	none
WT	none
WT	none
WT	none
WT	none
WT	none
WT	none
WT	none
WT	none
WT	foci
WT	none
WT	none
WT	none
WT	none
WT	none
WT	none
WT	none
WT	none
WT	none
WT	foci
WT	none
WT	none
WT	foci
WT	none
WT	foci
WT	none
WT	none
WT	none
WT	none
WT	none
WT	none
WT	none
WT	none
WT	foci
WT	none
WT	none
WT	none
WT	none
WT	none
WT	none
WT	none
WT	none
WT	none
WT	none
WT	none
WT	none
WT	none
WT	none
WT	none
WT	none
WT	none
WT	none
WT	none
WT	foci
WT	foci
WT	none
WT	none
WT	none
WT	none
WT	none
WT	none
WT	none
WT	none
WT	none
WT	none
WT	none
WT	none
WT	none
WT	none
WT	foci
WT	none
WT	none
WT	none
WT	none
WT	none
WT	none
WT	none
WT	foci
WT	none
WT	none
WT	none
WT	none
WT	none
WT	none
WT	none
WT	none
WT	none
WT	none
WT	none
WT	none
WT	none
WT	none
WT	none
WT	none
WT	none
WT	none
WT	none
WT	none
WT	none
WT	none
WT	none
WT	none
WT	none
WT	foci
WT	foci
WT	none
WT	none
WT	none
WT	none
WT	none
WT	none
WT	none
WT	none
WT	none
WT	none
WT	none
WT	none
WT	none
WT	none
WT	none
WT	none
WT	none
WT	none
WT	none
WT	none
WT	none
WT	none
WT	foci
WT	none
WT	foci
WT	none
WT	none
WT	none
WT	none
WT	none
WT	none
WT	none
WT	none
WT	none
WT	none
WT	none
WT	none
WT	none
WT	foci
WT	none
WT	foci
WT	none
WT	none
WT	none
WT	none
WT	none
WT	none
WT	none
WT	none
WT	none
WT	foci
WT	none
WT	none
WT	none
WT	none
WT	none
WT	none
WT	foci
WT	none
WT	none
WT	none
WT	none
WT	none
WT	none
WT	none
WT	none
WT	none
WT	none
WT	none
WT	foci
WT	none
WT	none
WT	none
WT	none
WT	none
WT	none
WT	none
WT	none
WT	none
WT	none
WT	none
WT	none
WT	none
WT	none
WT	none
WT	none
WT	none
WT	none
WT	none
WT	none
WT	none
WT	none
WT	none
WT	none
WT	none
WT	foci
WT	none
WT	none
WT	none
WT	none
WT	none
WT	foci
WT	none
WT	none
WT	none
WT	none
WT	none
WT	none
WT	none
WT	none
WT	none
WT	foci
WT	none
WT	none
WT	none
WT	none
WT	none
WT	none
WT	none
WT	none
WT	none
WT	none
WT	none
WT	foci
WT	none
WT	none
WT	none
WT	none
WT	none
WT	none
WT	none
WT	none
WT	none
WT	none
WT	none
WT	none
WT	none
WT	none
WT	none
WT	none
WT	none
WT	none
WT	none
WT	none
WT	none
WT	none
WT	none
WT	none
WT	none
WT	none
WT	none
WT	none
WT	none
WT	none
WT	none
WT	none
WT	none
WT	none
WT	none
WT	none
WT	none
WT	none
WT	none
WT	none
WT	none
WT	none
WT	none
WT	none
WT	none
WT	none
WT	none
WT	none
WT	none
WT	none
WT	none
WT	none
WT	none
WT	none
WT	none
WT	none
WT	none
WT	none
WT	none
WT	none
WT	none
WT	none
WT	none
WT	none
WT	none
WT	none
WT	none
WT	none
WT	none
WT	none
WT	none
WT	none
WT	none
WT	none
WT	none
WT	none
WT	none
WT	none
WT	none
WT	none
WT	none
WT	none
WT	none
WT	none
WT	none
WT	none
WT	none
WT	none
WT	none
WT	none
WT	none
WT	none
WT	none
WT	none
WT	none
WT	none
WT	none
WT	foci
WT	none
WT	none
WT	none
WT	none
WT	none
WT	foci
WT	none
WT	none
WT	foci
WT	none
WT	none
WT	foci
WT	foci
WT	none
WT	none
WT	none
WT	none
WT	none
WT	none
WT	foci
WT	none
WT	none
WT	none
WT	none
WT	none
WT	none
WT	none
WT	none
WT	none
WT	none
WT	none
WT	none
WT	foci
WT	none
WT	none
WT	none
WT	none
WT	none
WT	none
WT	none
WT	none
WT	none
WT	none
WT	none
WT	none
WT	none
WT	none
WT	none
WT	none
WT	none
WT	none
WT	none
WT	foci
WT	none
WT	foci
WT	none
WT	foci
WT	none
WT	none
WT	none
WT	none
WT	none
WT	none
WT	none
WT	none
WT	none
WT	none
WT	none
WT	none
WT	none
WT	none
WT	none
WT	none
WT	none
WT	none
WT	none
WT	none
WT	none
WT	none
WT	foci
WT	foci
WT	none
WT	none
WT	none
WT	none
WT	none
WT	none
WT	none
WT	none
WT	none
WT	none
WT	none
WT	none
WT	none
WT	none
WT	none
WT	none
WT	none
WT	none
WT	none
WT	none
WT	none
WT	none
WT	none
WT	none
WT	none
sfr1	none
sfr1	none
sfr1	none
sfr1	none
sfr1	none
sfr1	none
sfr1	none
sfr1	none
sfr1	none
sfr1	none
sfr1	none
sfr1	none
sfr1	none
sfr1	none
sfr1	none
sfr1	none
sfr1	none
sfr1	none
sfr1	none
sfr1	none
sfr1	none
sfr1	none
sfr1	none
sfr1	none
sfr1	none
sfr1	none
sfr1	foci
sfr1	none
sfr1	none
sfr1	foci
sfr1	none
sfr1	none
sfr1	none
sfr1	none
sfr1	none
sfr1	none
sfr1	foci
sfr1	none
sfr1	none
sfr1	none
sfr1	none
sfr1	none
sfr1	none
sfr1	none
sfr1	foci
sfr1	foci
sfr1	foci
sfr1	none
sfr1	none
sfr1	foci
sfr1	none
sfr1	none
sfr1	none
sfr1	none
sfr1	none
sfr1	none
sfr1	none
sfr1	none
sfr1	none
sfr1	none
sfr1	none
sfr1	none
sfr1	none
sfr1	none
sfr1	none
sfr1	none
sfr1	none
sfr1	none
sfr1	none
sfr1	none
sfr1	none
sfr1	none
sfr1	none
sfr1	none
sfr1	none
sfr1	none
sfr1	none
sfr1	none
sfr1	none
sfr1	none
sfr1	none
sfr1	none
sfr1	none
sfr1	none
sfr1	none
sfr1	none
sfr1	none
sfr1	none
sfr1	none
sfr1	none
sfr1	none
sfr1	none
sfr1	none
sfr1	none
sfr1	none
sfr1	none
sfr1	foci
sfr1	none
sfr1	none
sfr1	none
sfr1	none
sfr1	none
sfr1	none
sfr1	none
sfr1	none
sfr1	none
sfr1	foci
sfr1	none
sfr1	none
sfr1	none
sfr1	none
sfr1	none
sfr1	none
sfr1	none
sfr1	none
sfr1	none
sfr1	none
sfr1	foci
sfr1	none
sfr1	none
sfr1	none
sfr1	none
sfr1	none
sfr1	none
sfr1	none
sfr1	none
sfr1	none
sfr1	none
sfr1	none
sfr1	none
sfr1	none
sfr1	none
sfr1	none
sfr1	foci
sfr1	none
sfr1	none
sfr1	none
sfr1	none
sfr1	none
sfr1	none
sfr1	none
sfr1	none
sfr1	none
sfr1	none
sfr1	none
sfr1	none
sfr1	none
sfr1	none
sfr1	none
sfr1	none
sfr1	none
sfr1	none
sfr1	none
sfr1	none
sfr1	none
sfr1	none
sfr1	none
sfr1	none
sfr1	none
sfr1	none
sfr1	none
sfr1	none
sfr1	none
sfr1	none
sfr1	none
sfr1	none
sfr1	none
sfr1	none
sfr1	none
sfr1	none
sfr1	foci
sfr1	none
sfr1	none
sfr1	none
sfr1	none
sfr1	none
sfr1	none
sfr1	none
sfr1	none
sfr1	none
sfr1	none
sfr1	foci
sfr1	foci
sfr1	none
sfr1	none
sfr1	none
sfr1	none
sfr1	foci
sfr1	none
sfr1	none
sfr1	foci
sfr1	none
sfr1	none
sfr1	none
sfr1	none
sfr1	none
sfr1	none
sfr1	none
sfr1	none
sfr1	none
sfr1	none
sfr1	none
sfr1	none
sfr1	none
sfr1	none
sfr1	none
sfr1	none
sfr1	none
sfr1	none
sfr1	none
sfr1	none
sfr1	none
sfr1	none
sfr1	none
sfr1	none
sfr1	none
sfr1	none
sfr1	none
sfr1	none
sfr1	foci
sfr1	none
sfr1	none
sfr1	none
sfr1	none
sfr1	none
sfr1	none
sfr1	none
sfr1	none
sfr1	none
sfr1	none
sfr1	none
sfr1	none
sfr1	none
sfr1	none
sfr1	none
sfr1	none
sfr1	none
sfr1	none
sfr1	none
sfr1	none
sfr1	none
sfr1	none
sfr1	foci
sfr1	none
sfr1	none
sfr1	none
sfr1	none
sfr1	none
sfr1	none
sfr1	none
sfr1	foci
sfr1	none
sfr1	none
sfr1	none
sfr1	none
sfr1	none
sfr1	none
sfr1	none
sfr1	none
sfr1	none
sfr1	none
sfr1	none
sfr1	none
sfr1	none
sfr1	none
sfr1	none
sfr1	none
sfr1	foci
sfr1	none
sfr1	none
sfr1	none
sfr1	none
sfr1	none
sfr1	none
sfr1	none
sfr1	none
sfr1	none
sfr1	none
sfr1	none
sfr1	none
sfr1	none
sfr1	none
sfr1	none
sfr1	none
sfr1	none
sfr1	none
sfr1	none
sfr1	none
sfr1	none
sfr1	none
sfr1	none
sfr1	none
sfr1	none
sfr1	none
sfr1	none
sfr1	none
sfr1	none
sfr1	none
sfr1	foci
sfr1	none
sfr1	none
sfr1	none
sfr1	none
sfr1	none
sfr1	none
sfr1	none
sfr1	foci
sfr1	foci
sfr1	none
sfr1	none
sfr1	none
sfr1	none
sfr1	none
sfr1	none
sfr1	none
sfr1	none
sfr1	none
sfr1	none
sfr1	none
sfr1	none
sfr1	none
sfr1	none
sfr1	none
sfr1	none
sfr1	none
sfr1	none
sfr1	none
sfr1	none
sfr1	foci
sfr1	none
sfr1	none
sfr1	none
sfr1	none
sfr1	none
sfr1	none
sfr1	none
sfr1	none
sfr1	none
sfr1	none
sfr1	none
sfr1	none
sfr1	none
sfr1	none
sfr1	none
sfr1	none
sfr1	none
sfr1	none
sfr1	none
sfr1	none
sfr1	none
sfr1	none
sfr1	foci
sfr1	none
sfr1	none
sfr1	none
sfr1	foci
sfr1	none
sfr1	none
sfr1	none
sfr1	none
sfr1	none
sfr1	none
sfr1	none
sfr1	none
sfr1	none
sfr1	none
sfr1	none
sfr1	none
sfr1	none
sfr1	none
sfr1	none
sfr1	none
sfr1	none
sfr1	none
sfr1	none
sfr1	none
sfr1	none
sfr1	none
sfr1	foci
sfr1	none
sfr1	none
sfr1	none
sfr1	none
sfr1	none
sfr1	none
sfr1	none
sfr1	none
sfr1	none
sfr1	none
sfr1	none
sfr1	none
sfr1	foci
sfr1	none
sfr1	none
sfr1	none
sfr1	none
sfr1	none
sfr1	none
sfr1	none
sfr1	none
sfr1	none
sfr1	foci
sfr1	none
sfr1	none
sfr1	none
sfr1	none
sfr1	none
sfr1	none
sfr1	none
sfr1	none
sfr1	none
sfr1	none
sfr1	none
sfr1	none
sfr1	none
sfr1	none
sfr1	foci
sfr1	none
sfr1	none
sfr1	none
sfr1	none
sfr1	none
sfr1	none
sfr1	none
sfr1	none
sfr1	none
sfr1	none
sfr1	none
sfr1	none
sfr1	none
sfr1	none
sfr1	none
sfr1	none
sfr1	none
sfr1	none
sfr1	none
sfr1	none
sfr1	none
sfr1	none
sfr1	none
sfr1	none
sfr1	none
sfr1	none
sfr1	none
rad57	none
rad57	short-fiber
rad57	none
rad57	none
rad57	none
rad57	none
rad57	none
rad57	none
rad57	none
rad57	none
rad57	foci
rad57	none
rad57	none
rad57	foci
rad57	foci
rad57	none
rad57	none
rad57	none
rad57	none
rad57	foci
rad57	none
rad57	none
rad57	foci
rad57	none
rad57	foci
rad57	none
rad57	none
rad57	none
rad57	none
rad57	none
rad57	none
rad57	none
rad57	none
rad57	none
rad57	foci
rad57	foci
rad57	none
rad57	none
rad57	none
rad57	none
rad57	none
rad57	none
rad57	none
[truncated: 1,094 more rows]

## Sheet: Fig2B
Strain	Length
rad51	9.50586
rad51	16.7346
rad51	10.4381
rad51	15.4838		Dunn's test
rad51	15.0181		Comparison	P.Value
rad51	11.1548		rad51 - rad51rad54	0.608036
rad51	16.3622		rad51 - rad54	1.61e-11
rad51	17.9636		rad51rad54 - rad54	1.77e-06
rad51	15.5264		rad51 - WT	5.35e-134
rad51	24.75		rad51rad54 - WT	2.78e-126
rad51	21.6572		rad54 - WT	7.05e-204
rad51	11.5312
rad51	14.6891
rad51	26.7432
rad51	12.7201
rad51	15.1371
rad51	12.3517
rad51	16.8215
rad51	8.50283
rad51	15.3278
rad51	15.7219
rad51	23.4099
rad51	10.6875
rad51	12.9839
rad51	13.2397
rad51	13.0788
rad51	22.2517
rad51	16.2874
rad51	8.93235
rad51	14.159
rad51	14.9425
rad51	9.6611
rad51	11.6905
rad51	17.5285
rad51	9.0707
rad51	13.4745
rad51	9.96434
rad51	11.5747
rad51	10.2177
rad51	12.4168
rad51	10.1888
rad51	7.87221
rad51	8.99268
rad51	9.9201
rad51	11.2947
rad51	18.9683
rad51	7.97919
rad51	16.8295
rad51	8.85111
rad51	25.6967
rad51	9.11896
rad51	11.0237
rad51	8.62268
rad51	9.51068
rad51	9.75762
rad51	8.461
rad51	10.9553
rad51	10.7309
rad51	15.6672
rad51	18.0899
rad51	21.7393
rad51	21.2623
rad51	19.8281
rad51	11.3293
rad51	23.1147
rad51	18.0175
rad51	25.8479
rad51	7.70089
rad51	22.9426
rad51	15.0141
rad51	15.8112
rad51	8.44492
rad51	17.4931
rad51	13.0346
rad51	21.9814
rad51	8.76424
rad51	12.3396
rad51	19.056
rad51	11.4612
rad51	13.4987
rad51	17.0813
rad51	19.5241
rad51	7.54484
rad51	12.0846
rad51	12.9791
rad51	9.52999
rad51	17.5381
rad51	22.6635
rad51	10.093
rad51	10.2024
rad51	22.3192
rad51	10.3834
rad51	11.8771
rad51	24.4226
rad51	17.2735
rad51	22.016
rad51	15.627
rad51	11.9342
rad51	11.6117
rad51	12.0436
rad51	16.9437
rad51	21.1634
rad51	26.2219
rad51	10.9698
rad51	12.938
rad51	9.63053
rad51	12.7402
rad51	8.73448
rad51	10.6167
rad51	12.1988
rad51	13.5317
rad51	9.28466
rad51	17.9009
rad51	14.6417
rad51	10.377
rad51	13.3241
rad51	16.2407
rad51	11.4629
rad51	10.5322
rad51	10.9875
rad51	7.48612
rad51	13.6917
rad51	11.7991
rad51	16.363
rad51	10.0303
rad51	7.24643
rad51	12.2391
rad51	18.2074
rad51	9.85897
rad51	14.0336
rad51	11.9994
rad51	14.8942
rad51	9.41094
rad51	16.2584
rad51	14.2934
rad51	18.7294
rad51	10.9818
rad51	16.3984
rad51	8.17546
rad51	11.9061
rad51	6.29568
rad51	20.8666
rad51	19.105
rad51	11.2481
rad51	20.0678
rad51	10.2877
rad51	14.2918
rad51	19.6544
rad51	13.7577
rad51	15.841
rad51	12.8488
rad51	10.973
rad51	7.51991
rad51	16.7016
rad51	17.0491
rad51	8.1843
rad51	11.0205
rad51	8.51489
rad51	12.901
rad51	24.5248
rad51	12.3275
rad51	7.28262
rad51	10.1228
rad51	11.4604
rad51	17.7408
rad51	13.2622
rad51	10.8612
rad51	10.8371
rad51	9.85414
rad51	9.23801
rad51	8.23659
rad51	17.7087
rad51	14.8637
rad51	10.2483
rad51	24.2987
rad51	21.7538
rad51	18.1631
rad51	16.3887
rad51	13.5003
rad51	12.8222
rad51	8.35885
rad51	16.9421
rad51	11.7025
rad51	15.2972
rad51	23.4598
rad51	10.5797
rad51	8.19476
rad51	17.8647
rad51	14.5162
rad51	12.7144
rad51	22.2879
rad51	9.41255
rad51	14.965
rad51	15.2489
rad51	10.9802
rad51	18.6296
rad51	23.8958
rad51	21.4006
rad51	15.5088
rad51	13.6515
rad51	16.7475
rad51	16.6308
rad51	21.8897
rad51	13.5855
rad51	16.4209
rad51	8.81009
rad51	18.0079
rad51	7.81108
rad51	11.6382
rad51	7.8143
rad51	16.4941
rad51	24.7033
rad51	21.2543
rad51	8.19154
rad51	18.3586
rad51	17.5518
rad51	19.0825
rad51	11.8055
rad51	15.0149
rad51	16.6035
rad51	12.564
rad51	13.0619
rad51	13.6499
rad51	13.6386
rad51	14.0842
rad51	8.2382
rad51	13.8823
rad51	14.8645
rad51	13.1657
rad51	13.6258
rad51	9.31925
rad51	12.3718
rad51	20.8907
rad51	21.8672
rad51	14.1574
rad51	8.535
rad51	12.1369
rad51	12.4932
rad51	13.2807
rad51	21.7095
rad51	12.1787
rad51	10.2081
rad51	12.8729
rad51	10.5129
rad51	27.866
rad51	10.7888
rad51	12.6975
rad51	8.572
rad51	20.8336
rad51	18.9908
rad51	19.4026
rad51	8.16741
rad51	9.2734
rad51	15.2916
rad51	9.53884
rad51	14.8508
rad51	10.4944
rad51	24.3695
rad51	26.1045
rad51	13.4826
rad51	13.0917
rad51	15.2136
rad51	11.7798
rad51	7.8875
rad51	14.2427
rad51	16.1201
rad51	24.203
rad51	7.36869
rad51	12.6694
rad51	14.6095
rad51	21.7047
rad51	12.5174
rad51	12.3694
rad51	13.6177
rad51	23.8547
rad51	35.094
rad51	18.209
rad51	12.1868
rad51	13.6965
rad51	12.0154
rad51	18.3891
rad51	8.93235
rad51	9.89758
rad51	8.84066
rad51	18.7085
rad51	12.075
rad51	14.5347
rad51	11.1974
rad51	17.7843
rad51	11.5151
rad51	23.2659
rad51	9.56136
rad51	11.2931
rad51	25.6275
rad51	9.44714
rad51	11.6269
rad51	8.81653
rad51	8.54948
rad51	16.4949
rad51	17.366
rad51	13.4874
rad51	19.5032
rad51	15.0841
rad51	16.4844
rad51	16.6654
rad51	20.7741
rad51	10.3006
rad51	15.709
rad51	9.8823
rad51	11.388
rad51	16.3043
rad51	8.67979
rad51	9.49781
rad51	13.563
rad51	13.6788
rad51	10.2732
rad51	15.8973
rad51	15.6994
rad51	17.4135
rad51	12.0621
rad51	19.545
rad51	25.9332
rad51	32.6785
rad51	9.29512
rad51	17.6435
rad51	9.25892
rad51	9.26214
rad51	19.9432
rad51	10.4486
rad51	8.08376
rad51	10.34
rad51	7.58989
rad51	16.1104
rad51	17.7384
rad51	22.9611
rad51	16.548
rad51	16.8786
rad51	12.2889
rad51	10.459
rad51	8.10628
rad51	9.37394
rad51	13.9958
rad51	13.0708
rad51	23.2145
rad51	10.6971
rad51	12.0927
rad51	18.9031
rad51	14.7575
rad51	16.7861
rad51	12.1176
rad51	13.7094
rad51	13.7271
rad51	14.5299
rad51	10.94
rad51	8.47468
rad51	17.7095
rad51	27.9521
rad51	19.8989
rad51	12.4257
rad51	11.3993
rad51	11.3132
rad51	8.58326
rad51	8.26233
rad51	31.1824
rad51	8.15133
rad51	6.71877
rad51	10.4815
rad51	16.8448
rad51	16.0308
rad51	22.9386
rad51	15.1516
rad51	14.6457
rad51	17.3025
rad51	13.8172
rad51	9.05059
rad51	23.5515
rad51	26.119
rad51	19.3021
rad51	14.2692
rad51	13.7504
rad51	26.8292
rad51	13.9612
rad51	14.0505
rad51	18.9168
rad51	9.91769
rad51	27.1719
rad51	17.0998
rad51	29.6517
rad51	10.9593
rad51	14.4937
rad51	14.307
rad51	19.8627
rad51	12.2399
rad51	12.2471
rad51	10.1912
rad51	20.3638
rad51	12.3267
rad51	17.4022
rad51	14.7229
rad51	9.94101
rad51	13.863
rad51	9.64019
rad51	9.43508
rad51	8.00735
rad51	15.0406
rad51	8.35402
rad51	18.4141
rad51	23.611
rad51	14.9192
rad51	10.2821
rad51	10.607
rad51	14.9586
rad51	10.6665
rad51	22.0779
rad51	11.6253
rad51	11.1025
rad51	10.5507
rad51	12.3187
rad51	21.761
rad51	18.9731
rad51	11.224
rad51	8.48352
rad51	13.6048
rad51	16.556
rad51	8.67818
rad51	8.32668
rad51	11.9237
rad51	13.0683
rad51	17.247
rad51	11.0325
rad51	11.1564
rad51	8.21085
rad51	18.464
rad51	15.1162
rad51	17.1858
rad51	10.2145
rad51	18.0006
rad51	13.678
rad51	11.8972
rad51	31.2162
rad51	14.9948
rad51	11.6712
rad51	15.4243
rad51	22.5372
rad51	10.6311
rad51	13.1021
rad51	13.6612
rad51	13.3957
rad51	27.8612
rad51	14.9119
rad51	8.24222
rad51	21.9573
rad51	17.7143
rad51	12.5463
rad51	18.8613
rad51	31.2451
rad51	19.3801
rad51	21.3331
rad51	15.6479
rad51	14.1397
rad51	8.44652
rad51	6.13803
rad51	13.2686
rad51	25.0806
rad51	11.7379
rad51	12.4635
rad51	14.5347
rad51	15.2819
rad51	7.98563
rad51	8.47387
rad51	23.2281
rad51	19.3697
rad51	11.7999
rad51	12.7989
rad51	14.2894
rad51	14.3859
rad51	15.4589
rad51	10.8692
rad51	14.673
rad51	9.5871
rad51	19.7871
rad51	8.17787
rad51	19.2667
rad51	9.19457
rad51	12.5817
rad51	24.9084
rad51	9.52597
rad51	21.6846
rad51	27.1743
rad51	17.6049
rad51	15.8015
rad51	19.4782
rad51	7.18288
rad51	20.655
rad51	15.0358
rad51	9.11092
rad51	15.3825
rad51	16.5367
rad51	18.735
rad51	11.3165
rad51	21.7417
rad51	14.2419
rad51	16.1828
rad51	24.7001
rad51	18.3658
rad51	22.6064
rad51	10.4091
rad51	7.66147
rad51	18.0368
rad51	7.61321
rad51	9.25007
rad51	16.2858
rad51	12.1988
rad51	14.4719
rad51	9.48092
rad51	14.229
rad51	8.46663
rad51	11.1604
rad51	10.0005
rad51	14.7985
rad51	8.99831
rad51	21.5647
rad51	8.95246
rad51	26.3354
rad51	8.89696
rad51	12.3927
rad51	9.08357
rad51	17.925
rad51	22.7101
rad51	9.69327
rad51	9.61445
rad51	19.4083
rad51	22.2275
rad51	15.3342
rad51	8.06446
rad51	9.78819
rad51	24.6937
rad51	17.7215
rad51	11.1652
rad51	10.2885
rad51	22.1439
rad51	8.30415
rad51	8.28244
rad51	11.3342
rad51	15.4356
rad51	12.9533
rad51	11.894
rad51	9.2919
rad51	10.8628
rad51	7.57782
rad51	8.32587
rad51	12.3557
rad51	10.6569
rad51	10.1863
rad51	8.76183
rad51	31.5862
rad51	11.1379
rad51	12.7369
rad51	9.93699
rad51	25.7651
rad51	15.1983
rad51	9.1069
rad51	11.1323
rad51	15.2618
rad51	13.9789
rad51	12.2913
rad51	14.6513
rad51	20.507
rad51	10.9521
rad51	13.4593
rad51	16.1394
rad51	14.9755
rad51	12.4675
rad51	17.0821
rad51	16.5255
rad51	10.2338
rad51	10.7164
rad51	33.5914
rad51	10.9448
rad51	23.7325
rad51	20.3421
rad51	10.0657
rad51	10.6987
rad51	11.6229
rad51	18.5283
rad51	9.17607
rad51	23.2121
rad51	18.2492
rad51	22.5452
rad51	13.0683
rad51	10.0247
rad51	12.6428
rad51	10.9899
rad51	18.2492
rad51	10.4301
rad51	11.9809
rad51	23.6898
rad51	9.15355
rad51	17.8937
rad51	15.3028
rad51	18.8718
rad51	12.9405
rad51	17.547
rad51	19.134
rad51	15.4589
rad51	11.2175
rad51	12.996
rad51	10.6569
rad51	14.1317
rad51	14.1767
rad51	11.5562
rad51	22.5074
rad51	15.8393
rad51	18.2476
rad51	16.7788
rad51	12.6823
rad51	24.4862
rad51	20.4145
rad51	26.5188
rad51	15.2192
rad51	20.6518
rad51	9.64421
rad51	12.6895
rad51	15.734
rad51	14.7036
rad51	7.8883
rad51	14.9546
rad51	16.2021
rad51	16.4209
rad51	7.41615
rad51	12.0701
rad51	19.7879
rad51	11.8538
rad51	13.2356
rad51	11.1628
rad51	13.9242
rad51	11.6712
rad51	26.3354
rad51	10.0424
rad51	13.526
rad51	8.1457
rad51	14.0762
rad51	13.6105
rad51	20.7942
rad51	14.4945
rad51	13.1061
rad51	14.1727
rad51	8.64118
rad51	23.1284
rad51	20.4523
rad51	9.30155
rad51	24.1355
rad51	13.3298
rad51	17.214
rad51	14.5258
rad51	13.2944
rad51	14.2459
rad51	33.3091
rad51	21.1151
rad51	15.9101
rad51	12.1932
rad51	29.4957
rad51	29.4997
rad51	14.3473
rad51	11.4741
rad51	22.8147
rad51	34.7988
rad51	25.0395
rad51	15.2787
rad51	20.6542
rad51	15.9222
rad51	18.924
rad51	7.96793
rad51	13.1689
rad51	13.5019
rad51	12.2559
rad51	8.7932
rad51	23.319
rad51	17.5615
rad51	15.2055
rad51	14.3103
rad51	16.0099
rad51	17.5719
rad51	12.8206
rad51	13.8896
rad51	16.6783
rad51	13.8268
rad51	13.0233
rad51	16.9807
rad51	15.6664
rad51	11.5682
rad51	9.55251
rad51	15.3503
rad51	20.8199
rad51	18.1326
rad51	12.9831
rad51	15.738
rad51	11.8586
rad51	10.7944
rad51	11.3277
rad51	14.0593
rad51	13.7617
rad51	13.8775
rad51	16.622
rad51	18.4776
rad51	14.4559
rad51	14.6658
rad51	18.4229
rad51	11.2964
rad51	12.3428
rad51	26.7802
rad51	16.967
rad51	9.22192
rad51	12.4337
rad51	11.6905
rad51	13.2405
rad51	11.6583
rad51	12.3452
rad51	10.447
rad51	12.6074
rad51	19.245
rad51	9.46564
rad51	10.1019
rad51	13.0426
rad51	10.1719
rad51	17.9813
rad51	14.6891
rad51	13.4295
rad51	9.09644
rad51	9.91527
rad51	15.5055
rad51	21.6323
rad51	18.3521
rad51	11.2561
rad51	9.48253
rad51	25.6259
rad51	15.4589
rad51	14.3465
rad51	38.4127
rad51	20.1209
rad51	14.2894
rad51	10.9078
rad51	13.8421
rad51	27.3569
rad51	11.3583
rad51	18.2717
rad51	15.6294
rad51	11.5433
rad51	26.0804
rad51	13.3121
rad51	9.39164
rad51	15.767
rad51	18.7495
rad51	10.41
rad51	16.3943
rad51	9.43025
rad51	10.1268
rad51	8.03791
rad51	8.31059
rad51	10.8684
rad51	18.0103
rad51	9.9378
rad51	20.54
rad51	9.45438
rad51	8.20039
rad51	14.2813
rad51	10.3898
rad51	12.815
rad51	23.3987
rad51rad54	14.328
rad51rad54	14.7905
rad51rad54	16.0042
rad51rad54	31.2854
rad51rad54	12.2149
rad51rad54	10.1719
rad51rad54	15.109
rad51rad54	26.6233
rad51rad54	12.6018
rad51rad54	13.6507
rad51rad54	15.1758
rad51rad54	11.6213
rad51rad54	17.5591
rad51rad54	14.1977
rad51rad54	10.7783
rad51rad54	13.6354
rad51rad54	10.3303
rad51rad54	10.833
rad51rad54	15.3358
rad51rad54	17.6717
rad51rad54	10.8628
rad51rad54	11.7934
rad51rad54	18.5291
rad51rad54	12.0372
rad51rad54	17.6934
rad51rad54	17.7907
rad51rad54	12.3702
rad51rad54	18.4776
rad51rad54	26.7182
rad51rad54	9.25249
rad51rad54	21.5165
rad51rad54	20.3067
rad51rad54	17.0137
rad51rad54	12.457
rad51rad54	20.3662
rad51rad54	24.3832
rad51rad54	11.8144
rad51rad54	12.2889
rad51rad54	12.1546
rad51rad54	28.2377
rad51rad54	11.1709
rad51rad54	18.7262
rad51rad54	10.192
rad51rad54	9.39325
rad51rad54	16.0372
rad51rad54	20.4845
rad51rad54	14.2717
rad51rad54	24.232
rad51rad54	17.5936
rad51rad54	18.3779
rad51rad54	13.4737
rad51rad54	9.49781
rad51rad54	16.1321
rad51rad54	13.8502
rad51rad54	18.8227
rad51rad54	15.0052
rad51rad54	10.6102
rad51rad54	10.315
rad51rad54	12.8407
rad51rad54	20.462
rad51rad54	19.7163
rad51rad54	11.7597
rad51rad54	9.09966
rad51rad54	10.7124
rad51rad54	11.0567
rad51rad54	8.78033
rad51rad54	11.2127
rad51rad54	11.5055
rad51rad54	16.877
rad51rad54	12.5793
rad51rad54	7.40328
rad51rad54	11.4733
rad51rad54	13.4464
rad51rad54	9.51631
rad51rad54	16.4209
rad51rad54	16.5343
rad51rad54	19.9946
rad51rad54	10.4148
rad51rad54	15.2859
rad51rad54	8.64681
rad51rad54	15.3945
rad51rad54	14.2612
rad51rad54	15.3688
rad51rad54	17.9025
rad51rad54	14.9529
rad51rad54	13.2348
rad51rad54	16.3067
rad51rad54	8.36931
rad51rad54	16.6212
rad51rad54	18.1712
rad51rad54	15.6745
rad51rad54	19.1983
rad51rad54	17.3926
rad51rad54	24.6695
rad51rad54	9.28466
rad51rad54	9.66512
rad51rad54	15.7066
rad51rad54	12.6629
rad51rad54	19.3206
rad51rad54	11.0977
rad51rad54	15.2835
rad51rad54	14.1229
rad51rad54	11.9712
rad51rad54	12.6911
rad51rad54	13.5437
rad51rad54	12.2037
rad51rad54	21.099
rad51rad54	15.2377
rad51rad54	11.4588
rad51rad54	9.1439
rad51rad54	11.0422
rad51rad54	10.607
rad51rad54	13.6603
rad51rad54	16.3388
rad51rad54	15.9552
rad51rad54	16.0453
rad51rad54	14.7929
rad51rad54	17.6516
rad51rad54	17.3934
rad51rad54	17.9258
rad51rad54	11.7404
rad51rad54	15.5345
rad51rad54	12.527
rad51rad54	14.0432
rad51rad54	16.367
rad51rad54	13.9
rad51rad54	19.105
rad51rad54	11.3744
rad51rad54	20.8336
rad51rad54	15.9857
rad51rad54	25.9943
rad51rad54	17.9564
rad51rad54	24.1588
rad51rad54	14.5202
rad51rad54	16.597
rad51rad54	23.8274
rad51rad54	24.8449
rad51rad54	9.61364
rad51rad54	14.8637
rad51rad54	8.59694
rad51rad54	14.9739
rad51rad54	15.7742
rad51rad54	15.6342
rad51rad54	19.5587
rad51rad54	12.3042
rad51rad54	12.4474
rad51rad54	17.9226
rad51rad54	20.5271
rad51rad54	14.5355
rad51rad54	16.6115
rad51rad54	18.328
rad51rad54	16.3445
rad51rad54	11.277
rad51rad54	10.3062
rad51rad54	24.9503
rad51rad54	11.894
rad51rad54	20.0341
rad51rad54	16.7241
rad51rad54	13.9435
rad51rad54	20.869
rad51rad54	12.1723
rad51rad54	15.6181
rad51rad54	10.6553
rad51rad54	13.822
rad51rad54	12.1723
rad51rad54	15.9077
rad51rad54	16.8681
rad51rad54	17.2968
rad51rad54	15.2538
rad51rad54	11.3591
rad51rad54	11.1282
rad51rad54	17.8181
rad51rad54	12.7313
rad51rad54	13.6483
rad51rad54	14.1695
rad51rad54	11.9302
rad51rad54	10.3641
rad51rad54	11.1709
rad51rad54	25.4248
rad51rad54	12.9477
rad51rad54	17.6942
rad51rad54	18.3063
rad51rad54	21.1473
rad51rad54	17.2695
rad51rad54	15.8152
rad51rad54	14.6835
rad51rad54	15.8659
rad51rad54	9.61927
rad51rad54	13.4633
rad51rad54	10.9569
rad51rad54	10.6247
rad51rad54	11.7235
rad51rad54	22.797
rad51rad54	24.7628
rad51rad54	13.6282
rad51rad54	21.383
rad51rad54	13.4713
rad51rad54	21.0258
rad51rad54	14.7326
rad51rad54	20.3365
rad51rad54	15.4758
rad51rad54	15.9769
rad51rad54	15.1983
rad51rad54	8.82698
rad51rad54	7.77248
rad51rad54	24.709
rad51rad54	17.3411
rad51rad54	24.7339
rad51rad54	9.95469
rad51rad54	13.4633
rad51rad54	23.3351
rad51rad54	15.9801
rad51rad54	11.6519
rad51rad54	15.7718
rad51rad54	12.0959
rad51rad54	14.6915
rad51rad54	16.6767
rad51rad54	24.3414
rad51rad54	17.5076
rad51rad54	20.8255
rad51rad54	11.31
rad51rad54	13.7826
rad51rad54	22.3554
rad51rad54	14.1349
rad51rad54	28.9769
rad51rad54	12.5037
rad51rad54	13.8075
rad51rad54	11.9961
rad51rad54	13.0876
rad51rad54	15.2683
rad51rad54	14.4551
rad51rad54	8.00493
rad51rad54	11.5143
rad51rad54	11.3293
rad51rad54	12.8673
rad51rad54	18.6103
rad51rad54	21.4618
rad51rad54	16.1225
rad51rad54	12.346
rad51rad54	8.63796
rad51rad54	17.921
rad51rad54	12.2117
rad51rad54	16.8963
rad51rad54	9.63858
rad51rad54	10.0568
rad51rad54	17.4513
rad51rad54	17.74
rad51rad54	28.7002
rad51rad54	17.0909
rad51rad54	10.7864
rad51rad54	9.50505
rad51rad54	16.0678
rad51rad54	21.2317
rad51rad54	14.402
rad51rad54	20.9261
rad51rad54	10.4051
rad51rad54	8.61222
rad51rad54	17.3451
rad51rad54	11.6857
rad51rad54	17.987
rad51rad54	26.0933
rad51rad54	8.60337
rad51rad54	10.1767
rad51rad54	17.0829
rad51rad54	16.8038
rad51rad54	18.8468
rad51rad54	21.288
rad51rad54	15.6117
rad51rad54	13.1263
rad51rad54	10.6521
rad51rad54	12.4192
rad51rad54	10.8475
rad51rad54	14.6055
rad51rad54	10.3746
rad51rad54	17.6877
rad51rad54	36.9641
rad51rad54	7.44752
rad51rad54	7.70732
rad51rad54	26.7568
rad51rad54	9.21388
rad51rad54	15.298
rad51rad54	17.4014
rad51rad54	19.442
rad51rad54	10.8821
rad51rad54	9.04175
rad51rad54	22.0554
rad51rad54	11.1323
rad51rad54	15.5747
rad51rad54	21.8672
rad51rad54	20.2166
rad51rad54	10.9827
rad51rad54	13.962
rad51rad54	12.4659
rad51rad54	10.1349
rad51rad54	11.7894
rad51rad54	16.8906
rad51rad54	11.9455
rad51rad54	21.7835
rad51rad54	15.9222
rad51rad54	11.0542
rad51rad54	22.5621
rad51rad54	12.5391
rad51rad54	11.6664
rad51rad54	20.7499
rad51rad54	15.5361
rad51rad54	17.3982
rad51rad54	20.8802
rad51rad54	24.6132
rad51rad54	13.493
rad51rad54	10.492
rad51rad54	11.6784
rad51rad54	22.2444
rad51rad54	12.7233
rad51rad54	18.1728
rad51rad54	28.3326
rad51rad54	10.2563
rad51rad54	8.46583
rad51rad54	16.634
rad51rad54	19.5354
rad51rad54	8.00252
rad51rad54	23.5338
rad51rad54	28.5272
rad51rad54	9.40531
rad51rad54	10.3746
rad51rad54	21.5591
rad51rad54	10.3746
rad51rad54	8.58085
rad51rad54	23.7091
rad51rad54	22.7021
rad51rad54	16.2817
rad51rad54	15.1106
rad51rad54	11.7862
rad51rad54	11.0365
rad51rad54	14.6384
rad51rad54	19.2168
rad51rad54	11.7058
rad51rad54	17.5767
rad51rad54	13.7384
rad51rad54	11.6905
rad51rad54	12.2021
rad51rad54	14.6232
rad51rad54	12.6839
rad51rad54	22.4222
rad51rad54	24.1274
rad51rad54	16.3847
rad51rad54	13.9845
rad51rad54	12.716
rad51rad54	19.6383
rad51rad54	7.26332
rad51rad54	7.37754
rad51rad54	12.3951
rad51rad54	16.737
rad51rad54	8.42078
rad51rad54	12.6396
rad51rad54	18.665
rad51rad54	20.1225
rad51rad54	9.55332
rad51rad54	12.3219
rad51rad54	19.6954
rad51rad54	19.5675
rad51rad54	17.3829
rad51rad54	19.0182
rad51rad54	12.0886
rad51rad54	14.3778
rad51rad54	13.2598
rad51rad54	12.0195
rad51rad54	12.6605
rad51rad54	23.0729
rad51rad54	18.7945
rad51rad54	14.8669
rad51rad54	13.5148
rad51rad54	13.1327
rad51rad54	16.5021
rad51rad54	10.903
rad51rad54	13.9547
rad51rad54	13.937
rad51rad54	14.2918
rad51rad54	10.2788
rad51rad54	12.268
rad51rad54	14.8838
rad51rad54	16.1048
rad51rad54	14.1936
rad51rad54	13.7102
rad51rad54	12.7619
rad51rad54	14.9722
rad51rad54	8.96614
rad51rad54	8.97579
rad51rad54	27.3657
rad51rad54	13.082
rad51rad54	14.4784
rad51rad54	10.1308
rad51rad54	13.1568
rad51rad54	13.4737
rad51rad54	18.3296
rad51rad54	11.1773
rad51rad54	13.8767
rad51rad54	11.783
rad51rad54	28.1765
rad51rad54	17.8478
rad51rad54	13.6668
rad51rad54	10.7156
rad51rad54	20.1893
rad51rad54	17.3676
rad51rad54	11.3824
rad51rad54	14.8476
rad51rad54	25.8688
rad51rad54	23.134
rad51rad54	15.5096
rad51rad54	23.9625
rad51rad54	11.5264
rad51rad54	13.3298
rad51rad54	20.7403
rad51rad54	19.2385
rad51rad54	16.9341
rad51rad54	13.5807
rad51rad54	17.0057
rad51rad54	12.5158
rad51rad54	23.9464
rad51rad54	15.96
rad51rad54	18.994
rad51rad54	10.5137
rad51rad54	11.6897
rad51rad54	9.27501
rad51rad54	14.8484
rad51rad54	18.6409
rad51rad54	14.2218
rad51rad54	12.9678
rad51rad54	15.4098
rad51rad54	16.0469
rad51rad54	12.2825
rad51rad54	9.2179
rad51rad54	10.0552
rad51rad54	14.2033
rad51rad54	11.113
rad51rad54	12.1482
rad51rad54	19.3608
rad51rad54	19.1243
rad51rad54	12.375
rad51rad54	10.9802
rad51rad54	18.069
rad51rad54	15.4163
rad51rad54	17.3467
rad51rad54	24.9189
rad51rad54	32.7308
rad51rad54	20.7636
rad51rad54	32.249
rad51rad54	18.846
rad51rad54	15.4758
rad51rad54	15.1444
rad51rad54	12.9598
rad51rad54	18.3964
rad51rad54	10.0922
rad51rad54	25.6726
rad51rad54	9.87184
rad51rad54	23.7172
rad51rad54	14.8275
rad51rad54	10.8033
rad51rad54	17.2252
rad51rad54	14.4494
rad51rad54	9.3104
rad51rad54	12.2391
rad51rad54	27.4301
rad51rad54	25.3911
rad51rad54	19.9721
rad51rad54	15.6801
rad51rad54	17.8937
rad51rad54	18.8878
rad51rad54	8.55833
rad51rad54	9.46564
rad51rad54	24.8385
rad51rad54	19.6214
rad51rad54	12.4989
rad51rad54	11.8908
rad51rad54	9.27179
rad51rad54	14.0529
rad51rad54	26.6684
rad51rad54	24.6197
rad51rad54	15.8956
rad51rad54	24.2778
rad51rad54	15.1878
rad51rad54	12.3171
rad51rad54	12.2978
rad51rad54	18.1897
rad51rad54	12.704
rad51rad54	17.8719
rad51rad54	17.251
rad51rad54	13.3507
rad51rad54	17.4183
rad51rad54	12.3557
rad51rad54	11.2762
rad51rad54	16.1579
rad51rad54	14.5202
rad51rad54	11.2352
rad51rad54	14.9932
rad51rad54	9.52677
rad51rad54	27.6971
rad51rad54	14.4004
rad51rad54	9.05622
rad51rad54	17.8551
rad51rad54	12.0798
rad51rad54	22.4648
rad51rad54	12.6927
rad51rad54	15.6656
rad51rad54	17.7931
rad51rad54	12.9348
rad51rad54	26.9024
rad51rad54	14.9722
rad51rad54	13.6861
rad51rad54	12.5753
rad51rad54	15.2136
rad51rad54	12.675
rad51rad54	8.33794
rad51rad54	14.4534
rad51rad54	10.3496
rad51rad54	27.7148
rad51rad54	11.0132
rad51rad54	16.7619
rad51rad54	13.2212
rad51rad54	13.9572
rad51rad54	13.3088
rad51rad54	26.2075
rad51rad54	14.2861
rad51rad54	9.12942
rad51rad54	12.7989
rad51rad54	12.2527
rad51rad54	10.2716
rad51rad54	14.3513
rad51rad54	7.28343
rad51rad54	25.5857
rad51rad54	13.9435
rad51rad54	9.78095
rad51rad54	10.9352
rad51rad54	12.5238
rad51rad54	15.2956
rad51rad54	12.3557
rad51rad54	26.2517
rad51rad54	12.7176
rad51rad54	11.524
rad51rad54	13.4963
rad51rad54	23.8571
rad51rad54	18.4776
rad51rad54	20.7773
rad51rad54	9.78095
rad51rad54	26.5477
rad51rad54	13.0603
rad51rad54	26.2228
rad51rad54	6.5209
rad51rad54	22.5171
rad51rad54	22.5034
rad51rad54	10.3641
rad51rad54	18.7809
rad51rad54	23.1187
rad51rad54	12.0693
rad51rad54	14.3674
rad51rad54	13.6965
rad51rad54	18.5211
rad51rad54	21.9983
rad51rad54	13.3105
rad51rad54	17.0354
rad51rad54	7.34456
rad51rad54	11.0977
rad51rad54	16.4611
rad51rad54	6.51527
rad51rad54	9.3844
rad51rad54	12.0589
rad51rad54	13.1954
rad51rad54	15.7243
rad51rad54	7.67193
rad51rad54	13.3113
rad51rad54	18.2202
rad51rad54	27.1703
rad51rad54	10.4075
rad51rad54	12.1634
rad51rad54	12.556
rad51rad54	13.086
rad51rad54	15.2868
rad51rad54	13.0426
rad51rad54	12.9187
rad51rad54	11.4749
rad51rad54	10.8081
rad51rad54	17.8012
rad51rad54	15.7324
rad51rad54	21.7385
rad51rad54	9.88632
rad51rad54	10.6014
rad51rad54	14.9578
rad51rad54	26.5011
rad51rad54	14.0899
rad51rad54	17.8929
rad51rad54	24.9921
rad51rad54	12.8134
rad51rad54	21.3942
rad51rad54	15.6696
rad51rad54	17.6934
rad51rad54	17.8366
rad51rad54	17.3861
rad51rad54	10.204
rad51rad54	18.0988
rad51rad54	9.11253
rad51rad54	13.9338
rad51rad54	12.3147
rad51rad54	11.3494
rad51rad54	14.1084
rad51rad54	25.8439
rad51rad54	9.40773
rad51rad54	16.4683
rad51rad54	14.9932
rad51rad54	15.6954
rad51rad54	15.5586
rad51rad54	17.3371
rad51rad54	18.3706
rad51rad54	13.0619
rad51rad54	9.12299
rad51rad54	11.2996
rad51rad54	16.4048
rad51rad54	13.3997
rad51rad54	10.1847
rad51rad54	11.9905
rad51rad54	12.3589
rad51rad54	17.954
rad51rad54	14.0545
rad51rad54	9.39647
rad51rad54	17.4585
rad51rad54	10.5008
rad51rad54	14.4784
rad51rad54	11.8288
rad51rad54	11.7001
rad51rad54	12.0524
rad51rad54	15.7171
rad51rad54	11.409
rad51rad54	15.6125
rad51rad54	11.6945
rad51rad54	4.94356
rad51rad54	12.4546
rad51rad54	25.9533
rad51rad54	19.2916
rad51rad54	8.24463
rad51rad54	8.28163
rad51rad54	13.4239
rad51rad54	17.469
rad51rad54	25.5358
rad51rad54	29.8978
rad51rad54	15.4138
rad51rad54	10.4357
rad51rad54	10.1912
rad51rad54	9.54527
rad51rad54	16.6035
rad51rad54	15.3012
rad51rad54	8.93798
rad51rad54	15.0189
rad51rad54	7.96954
rad51rad54	8.63796
rad51rad54	12.8568
rad51rad54	23.9496
rad51rad54	9.39968
rad51rad54	13.3563
rad51rad54	16.663
rad51rad54	26.3088
rad51rad54	15.7798
rad51rad54	15.9343
rad51rad54	9.87506
rad51rad54	10.1912
rad51rad54	11.8779
rad51rad54	11.7194
rad51rad54	10.8532
rad51rad54	17.3797
rad51rad54	17.4207
rad51rad54	21.769
rad51rad54	9.66753
rad51rad54	15.1581
rad51rad54	8.07169
rad51rad54	11.7025
rad51rad54	21.5366
rad51rad54	21.9331
rad51rad54	22.678
rad51rad54	8.31863
rad51rad54	10.2169
rad51rad54	13.7665
rad51rad54	10.167
rad51rad54	26.9628
rad51rad54	13.2895
rad51rad54	9.42542
rad51rad54	25.4449
rad51rad54	10.0335
rad51rad54	10.4285
rad51rad54	16.6477
rad51rad54	20.0268
rad51rad54	11.4001
rad51rad54	15.7501
rad51rad54	11.9463
rad51rad54	11.4017
rad51rad54	17.5196
rad51rad54	25.9115
rad51rad54	28.2932
rad51rad54	15.9045
rad51rad54	14.6939
rad51rad54	9.7721
rad51rad54	7.63976
rad51rad54	29.1442
rad51rad54	10.0174
rad51rad54	14.5484
rad51rad54	10.5338
rad51rad54	7.64297
rad51rad54	15.9608
rad51rad54	9.97641
rad51rad54	11.2698
rad51rad54	15.2916
rad51rad54	17.2204
rad51rad54	9.96193
rad51rad54	17.4859
rad51rad54	19.7726
rad51rad54	19.9689
rad51rad54	30.9548
rad51rad54	15.0165
rad51rad54	26.7303
rad51rad54	25.6895
rad51rad54	14.5532
rad51rad54	12.3042
rad51rad54	30.0949
rad51rad54	26.7898
rad51rad54	20.6993
rad51rad54	19.6118
rad51rad54	11.3398
rad51rad54	14.4832
rad51rad54	15.6407
rad51rad54	19.2989
rad51rad54	17.4923
rad51rad54	13.8341
rad51rad54	18.8758
rad51rad54	16.3927
rad51rad54	14.011
rad51rad54	11.75
rad51rad54	20.5126
rad51rad54	10.8379
rad51rad54	16.9292
rad51rad54	10.3971
rad51rad54	15.4484
rad51rad54	9.83564
rad51rad54	11.3639
rad51rad54	12.9775
rad51rad54	12.9622
rad51rad54	8.85514
rad51rad54	20.6196
rad51rad54	10.019
rad51rad54	14.4189
rad51rad54	9.85173
rad51rad54	15.7533
rad51rad54	9.15516
rad51rad54	13.4971
rad51rad54	8.67496
rad51rad54	12.4836
rad51rad54	15.1653
rad51rad54	16.322
rad51rad54	16.1563
rad51rad54	20.6156
rad51rad54	16.7193
rad51rad54	15.7863
rad51rad54	17.5848
rad51rad54	12.9565
rad51rad54	22.8726
rad51rad54	18.5492
rad51rad54	14.4446
rad51rad54	11.7307
rad51rad54	14.6939
rad51rad54	26.9628
rad51rad54	19.6439
rad51rad54	13.0506
rad51rad54	14.3497
rad51rad54	29.971
rad51rad54	23.6472
rad51rad54	13.4778
rad51rad54	9.68282
rad51rad54	9.20583
rad51rad54	8.69668
rad51rad54	11.9712
rad51rad54	14.418
rad51rad54	12.8455
rad51rad54	14.2274
rad51rad54	15.7115
rad51rad54	13.5035
rad51rad54	10.0922
rad51rad54	9.07472
rad51rad54	11.3623
rad51rad54	12.8729
rad51rad54	23.5032
rad51rad54	11.5409
rad51rad54	26.3169
rad51rad54	9.28627
rad51rad54	13.0474
rad51rad54	23.8
rad51rad54	17.7022
rad51rad54	12.0854
rad51rad54	22.649
rad51rad54	14.0255
rad51rad54	22.6997
rad51rad54	15.4758
rad51rad54	14.8733
rad51rad54	9.81714
rad51rad54	15.804
rad51rad54	22.9152
rad51rad54	11.2481
rad51rad54	12.408
rad51rad54	11.9905
rad51rad54	15.701
rad51rad54	10.6311
rad51rad54	19.2876
rad51rad54	10.1043
rad51rad54	22.9474
rad51rad54	11.6004
rad51rad54	10.7301
rad51rad54	22.2718
rad51rad54	18.4286
rad51rad54	14.2411
rad51rad54	15.9849
rad51rad54	11.0333
rad51rad54	21.8921
rad51rad54	16.6686
rad51rad54	13.4568
rad51rad54	14.4607
rad51rad54	10.2137
rad51rad54	17.6709
rad51rad54	15.327
rad51rad54	28.376
rad51rad54	13.4512
rad51rad54	9.51792
rad51rad54	13.8638
rad51rad54	8.96211
rad51rad54	8.58487
rad51rad54	10.0794
rad51rad54	21.9838
rad51rad54	8.65807
rad51rad54	20.2504
rad51rad54	10.3689
rad51rad54	17.2984
rad51rad54	8.94361
rad51rad54	8.97177
rad51rad54	13.9869
rad51rad54	13.4971
rad51rad54	12.4997
rad51rad54	14.628
rad51rad54	10.2893
rad51rad54	14.673
rad51rad54	18.9586
rad51rad54	9.53803
rad51rad54	16.186
rad51rad54	13.8156
rad51rad54	13.9765
rad51rad54	21.1642
rad51rad54	10.1847
rad51rad54	14.2507
rad51rad54	17.1247
rad51rad54	9.22273
rad51rad54	8.75298
rad51rad54	7.94782
rad51rad54	11.2095
rad51rad54	14.8524
rad51rad54	16.7893
rad51rad54	9.60399
rad51rad54	15.4476
rad51rad54	12.4603
rad51rad54	10.5322
rad51rad54	24.0325
rad51rad54	18.1985
rad51rad54	10.5169
rad51rad54	26.752
rad51rad54	11.5497
rad51rad54	21.2703
rad51rad54	17.0322
rad51rad54	13.9901
rad51rad54	26.4986
rad51rad54	10.3609
rad51rad54	16.7386
rad51rad54	13.5485
rad51rad54	21.4755
rad51rad54	15.6165
rad51rad54	13.2212
rad51rad54	23.093
rad51rad54	9.74475
rad51rad54	9.42944
rad51rad54	10.2113
rad51rad54	16.4217
rad51rad54	13.0394
rad51rad54	9.62892
rad51rad54	15.3881
rad51rad54	10.2563
rad51rad54	13.6579
rad51rad54	9.94423
rad51rad54	10.7212
rad51rad54	9.85414
rad51rad54	12.7691
rad51rad54	20.5344
rad51rad54	16.3678
rad51rad54	11.2095
rad51rad54	10.9674
rad51rad54	13.3306
rad51rad54	17.9588
rad51rad54	20.5907
rad51rad54	15.5506
rad51rad54	18.3586
rad51rad54	10.3528
rad51rad54	16.2238
rad51rad54	10.3649
rad51rad54	18.6023
rad51rad54	13.4512
rad51rad54	13.2011
rad51rad54	8.69024
rad51rad54	17.1537
rad51rad54	8.60739
rad51rad54	8.62911
rad51rad54	17.8414
rad51rad54	16.634
rad51rad54	22.0224
rad51rad54	8.22372
rad51rad54	15.8257
rad51rad54	13.1021
rad51rad54	13.0305
rad51rad54	8.74655
rad51rad54	16.6091
rad51rad54	9.96675
rad51rad54	14.3457
rad51rad54	17.7199
rad51rad54	9.84047
rad51rad54	16.9059
rad51rad54	17.2526
rad51rad54	19.6311
rad51rad54	8.54063
rad51rad54	18.8589
rad51rad54	8.60659
rad51rad54	9.61203
rad51rad54	22.9048
rad51rad54	8.16983
rad51rad54	29.4466
rad51rad54	29.7925
rad51rad54	13.292
rad51rad54	11.409
rad51rad54	11.5055
rad51rad54	23.858
rad51rad54	16.3405
rad51rad54	15.3664
rad51rad54	16.634
rad51rad54	13.2718
rad51rad54	14.0786
rad51rad54	26.7206
rad51rad54	15.8731
rad51rad54	11.4878
rad51rad54	14.5435
rad51rad54	22.8976
rad51rad54	11.4556
rad51rad54	20.9245
rad51rad54	22.2734
rad51rad54	18.8685
rad51rad54	26.7102
rad51rad54	16.1185
rad51rad54	16.0613
rad51rad54	10.5596
rad51rad54	12.5399
rad51rad54	9.98123
rad51rad54	17.7408
rad51rad54	22.057
rad51rad54	11.261
rad51rad54	15.5313
rad51rad54	18.2243
rad51rad54	17.247
rad51rad54	23.9754
rad51rad54	19.3978
rad51rad54	14.2797
rad51rad54	15.0905
rad51rad54	10.1984
rad51rad54	10.0922
rad51rad54	12.1232
rad51rad54	12.7321
rad51rad54	8.82135
rad51rad54	11.3543
rad51rad54	18.8959
rad51rad54	27.2338
rad51rad54	10.7277
rad51rad54	11.4468
rad51rad54	19.3938
rad51rad54	19.1613
rad51rad54	15.9696
rad51rad54	13.0941
rad51rad54	13.773
rad51rad54	17.2429
rad51rad54	14.155
rad51rad54	15.401
rad51rad54	29.3879
rad51rad54	14.8934
rad51rad54	12.2664
rad51rad54	12.8616
rad51rad54	13.9909
rad51rad54	17.5245
rad51rad54	22.4069
rad51rad54	12.9179
rad51rad54	10.2869
rad51rad54	9.99088
rad51rad54	11.524
rad51rad54	16.1957
rad51rad54	24.1129
rad51rad54	19.0399
rad51rad54	20.7025
rad51rad54	17.6942
rad51rad54	15.5723
rad51rad54	21.2502
rad51rad54	19.7268
rad51rad54	14.1719
rad51rad54	13.1528
rad51rad54	15.5104
rad51rad54	14.3827
rad51rad54	19.7775
rad51rad54	15.857
rad51rad54	11.3358
rad51rad54	14.295
rad51rad54	17.3531
rad51rad54	15.2674
rad51rad54	17.3483
rad51rad54	15.7597
rad51rad54	14.3843
rad51rad54	16.2954
rad51rad54	20.8834
rad51rad54	17.4666
rad51rad54	12.4594
rad51rad54	17.0748
rad51rad54	27.3231
rad51rad54	37.8859
rad54	14.2894
rad54	10.7027
rad54	24.9495
rad54	24.3888
rad54	10.0778
rad54	11.0398
rad54	17.0169
rad54	16.6912
rad54	17.3926
rad54	15.2353
rad54	14.4848
rad54	15.4195
rad54	21.642
rad54	13.1464
rad54	10.3834
rad54	16.9839
rad54	11.7774
rad54	13.3708
rad54	17.1553
rad54	19.5852
rad54	20.4539
rad54	19.6512
rad54	11.3149
rad54	27.2757
rad54	27.0834
rad54	11.9439
rad54	12.3846
rad54	13.9732
rad54	10.7397
rad54	12.4586
rad54	15.6551
rad54	17.0974
rad54	8.87766
rad54	7.76363
rad54	20.5175
rad54	18.3232
rad54	8.84951
rad54	19.734
rad54	23.5402
rad54	22.1447
rad54	18.3111
rad54	19.1758
rad54	18.7672
rad54	16.6332
rad54	20.9647
rad54	24.0574
rad54	15.0993
rad54	20.1161
rad54	20.9116
rad54	22.5211
rad54	19.1123
rad54	15.7935
rad54	13.9765
rad54	9.02083
rad54	7.63413
rad54	17.0129
rad54	12.9067
rad54	10.7164
rad54	27.0118
rad54	30.8727
rad54	10.521
rad54	19.2297
rad54	11.2602
rad54	14.5854
rad54	24.0534
rad54	12.5962
rad54	20.5352
rad54	26.8855
rad54	24.1725
rad54	11.6889
rad54	9.95388
rad54	14.4872
rad54	17.3451
rad54	19.5732
rad54	15.8522
rad54	14.5717
rad54	11.0036
rad54	11.7484
rad54	19.3552
rad54	17.7392
rad54	14.5725
rad54	22.205
rad54	8.7192
rad54	25.9493
rad54	18.5774
rad54	23.1694
rad54	23.8539
rad54	11.2722
rad54	16.2206
rad54	20.4354
rad54	13.2638
rad54	15.7581
rad54	17.3676
rad54	21.1971
rad54	21.687
rad54	19.5667
rad54	19.3865
rad54	17.4464
rad54	9.64421
rad54	16.8118
rad54	15.0084
rad54	14.5097
rad54	11.4604
rad54	11.7894
rad54	19.9971
rad54	13.4971
rad54	11.6664
rad54	20.2223
rad54	9.53964
rad54	13.9298
rad54	11.1105
rad54	14.4374
rad54	14.5846
rad54	25.4683
rad54	24.8924
rad54	10.3834
rad54	27.4212
rad54	19.7437
rad54	16.2536
rad54	24.6486
rad54	10.6175
rad54	12.9775
rad54	10.352
rad54	10.2805
rad54	15.8144
rad54	12.1836
rad54	12.2021
rad54	13.4617
rad54	13.1625
rad54	21.1489
rad54	19.9874
rad54	13.4922
rad54	20.7161
rad54	21.4811
rad54	25.0621
rad54	11.0357
rad54	30.7513
rad54	23.8475
rad54	10.7293
rad54	10.3303
rad54	18.6739
rad54	13.6531
rad54	14.2194
rad54	17.1641
rad54	11.7009
rad54	30.9009
rad54	23.9657
rad54	18.3377
rad54	16.4048
rad54	10.1767
rad54	15.1371
rad54	13.107
rad54	15.039
rad54	13.4383
rad54	12.2133
rad54	12.7321
rad54	19.9673
rad54	25.9356
rad54	11.9398
rad54	11.8723
rad54	13.5622
rad54	16.1884
rad54	13.5928
rad54	27.1108
rad54	11.4371
rad54	9.96273
rad54	14.4864
rad54	10.266
rad54	9.27179
rad54	14.5974
rad54	14.1229
rad54	15.7332
rad54	13.5317
rad54	23.944
rad54	10.5298
rad54	24.6599
rad54	17.9669
rad54	25.7683
rad54	31.3738
rad54	18.1406
rad54	15.6294
rad54	16.4
rad54	16.1828
rad54	9.87667
rad54	18.8195
rad54	16.6051
rad54	11.2344
rad54	24.6905
rad54	9.89114
rad54	23.7204
rad54	16.5858
rad54	10.1518
rad54	34.3226
rad54	23.2917
rad54	19.3656
rad54	16.038
rad54	8.39907
rad54	18.5677
rad54	18.4752
rad54	16.248
rad54	14.3802
rad54	16.5689
rad54	28.3841
rad54	32.5361
rad54	15.0125
rad54	14.2073
[truncated: 5,377 more rows]

## Sheet: Fig2C
ID	WT_Length	WT_Sum	rad54_Length	rad54_Sum
1	6.522	1001.6	15.439	3347.13
2	10.242	1647.61	8.81	948.054
3	7.802	1671.98	11.18	1075.83
4	7.782	1661.03	17.089	3823.45				r square
5	7.002	1127.29	10.425	1789.22			WT	0.341668
6	7.73	1270.64	6.318	966.885			rad54	0.639729
7	7.059	1300.69	7.798	939.479
8	7.285	1639.53	18.997	5988.02
9	8.289	1738.41	16.283	2831.6
10	6.29	1349.24	9.593	1925.4
11	8.354	1616.21	15.565	3944.01
12	6.132	1267.14	9.638	1393.71
13	8.583	1410.51	7.657	1034.19
14	7.228	1132.53	7.372	2562.16
15	5.925	1018.07	8.324	1708.45
16	10.285	1743.77	7.504	1130.96
17	11.127	1661.61	7.366	1165.59
18	12.01	1708.22	9.826	1100.12
19	8.57	1859.1	19.482	4286.56
20	7.699	1709.8	10.483	1830.04
21	7.069	1316.63	15.751	3829.62
22	7.135	1631.98	11.732	2061.08
23	7.972	1539.88	12.865	2541.54
24	9.291	1306.48	13.991	2731.48
25	8.019	1497.02	7.769	1426.87
26	7.976	1508.79	8.696	2479.5
27	8.269	1686.51	7.954	1660.69
28	7.148	1717.14	9.229	1755.99
29	8.215	1871.47	25.62	3786.4
30	6.839	1359.84	27.988	8546.86
31	7.251	1578.63	22.561	4076.87
32	7.069	1612.55	13.496	2541.09
33	8.552	1678.65	8.418	1827.57
34	9.357	2084.72	9.648	2487.54
35	10.947	2451.22	12.226	1514.37
36	8.019	1964.39	17.714	3675.94
37	7.023	1379.5	12.172	1820.48
38	9.648	1582.19	11.208	2087.61
39	8.157	1592.68	13.58	1465.43
40	7.676	1735.51	15.537	2068.25
41	7.186	1615.85	9.717	2655.15
42	7.84	1848.57	18.582	3591.5
43	7.191	1758.49	22.34	6052.01
44	7.852	1607.59	6.9	1691.26
45	7.73	1728.9	20.806	5423.04
46	8.124	1971.44	18.869	3045.83
47	6.632	956.236	15.802	3368.93
48	6.74	1299.7	11.091	2013.09
49	7.873	1577.11	14.145	2778.87
50	9.669	2037.86	14.294	2175.14
51	7.986	1947.56	21.529	3462.01
52	7.632	1735.6	8.204	1710.63
53	12.103	1735.01	17.771	2340.66
54	7.356	1690.16	16.192	2414.79
55	6.678	1597.93	23.928	4510.24
56	8.333	1390.05	10.002	1342.36
57	7.031	1600.58	9.435	1283.13
58	6.964	1747.93	18.397	3067.87
59	9.14	1515.85	9.674	1872.2
60	8.048	1763.87	9.457	1744.02
61	10.613	1771.07	5.905	1131.4
62	10.293	1346.47	17.972	2612.09
63	7.356	1795.75	7.567	1164.2
64	8.267	1596.66	10.329	1365.96
65	6.376	994.537	13.725	3140.76
66	8.058	1612.61	7.602	955.584
67	8.351	1787.28	7.251	841.464
68	7.708	1413.38	6.216	1014.15
69	9.528	2111.53	12.54	2754.9
70	6.721	1705.09	12.238	3192.88
71	6.659	1376.59	9.375	1264.86
72	9.781	1790.86	13.632	2030.13
73	8.994	1948.23	12.293	2421.49
74	9.258	1865.09	12.676	1947.79
75	6.787	1612.3	7.613	2536.01
76	9.348	1817.19	12.418	2228.7
77	6.914	1247.86	9.371	1252.03
78	5.864	863.789	18.347	4375.15
79	7.274	1433.11	13.106	2875.95
80	6.533	838.295	10.06	1066.52
81	6.466	647.233	14.904	2722.13
82	7.895	1549.12	10.687	1656.28
83	8.598	1480.58	20.399	3455.35
84	12.295	1776.28	22.12	8768.51
85	8.709	1363.53	6.349	1458.98
86	6.943	1093.88	6.349	1196.68
87	6.555	1300.75	14.15	2134.45
88	9.691	1041.7	17.505	3102.27
89	8.062	952.625	7.775	1683.52
90	7.96	1500.67	12.671	2181.23
91	8.341	1716.5	16.834	3525.67
92	7.922	1305.25	6.372	1177.21
93	6.912	1066.86	6.896	1363.04
94	6.858	1117.41	18.079	3075.13
95	8.711	1603.75	19.478	4456.58
96	7.314	1833.94	10.429	2186.78
97	7.011	1326.22	13.205	2840.25
98	9.826	1667.56	9.575	2623.35
99	12.938	2127.46	6.232	1342.4
100	7.852	1390.62	13.273	3323.81
101	7.852	1489.27	13.346	1841.73
102	7.829	1367.79	15.583	3066.92
103	9.829	1403.65	9.107	1383.6
104	7.522	1421.74	9.036	2358.76
105	8.024	1202.21	14.362	3719.37
106	6.961	1578.26	7.547	1458.46
107	7.623	1117.84	8.509	1819.88
108	8.628	1612.79	8.446	1637.12
109	9.007	1278.14	14.197	3158.65
110	7.873	1140.61	13.215	1814.9
111	6.632	1139.58	12.891	2956.49
112	7.227	1604.27	12.801	2370.24
113	7.587	1317.53	12.732	3016.94
114	6.505	1022.76	10.36	2707.55
115	8.456	1498.49	9.327	2076.09
116	8.533	1096.45	12.619	1807.11
117	5.795	724.358	11.51	3599.83
118	6.968	1135.99	13.575	2641.77
119	6.483	995.061	18.315	3718.54
120	9.316	1705.75	18.75	5952.3
121	9.602	1067.35	44.542	9033.23
122	6.522	1256.98	13.484	3612.4
123	6.387	1145.55	8.844	2861.28
124	6.765	1365.89	8.776	1926.34
125	7.504	1150.47	13.555	3844.81
126	8.318	1544.87	15.019	1966.13
127	9.27	922.767	24.552	6692.71
128	8.533	1284.64	11.311	2297.75
129	6.367	1034.55	13.962	4143.76
130	8.642	1149.66	13.833	2387.69
131	7.878	929.4	10.189	2552.22
132	9.239	1461.83	12.462	2210.9
133	9.045	1538.62	12.652	2941.67
134	11.073	2038.69	7.598	1100.26
135	8.494	1521.35	9.591	2019.95
136	7.033	1490.04	12.333	2788.25
137	8.298	1370.71	13.632	2384.39
138	7.769	1341.13	11.292	2672.75
139	7.484	1363.82	11.538	1849.96
140	6.632	1215.63	7.043	1367.99
141	8.431	1491.44	4.806	1188.26
142	6.787	561.792	21.882	2498.05
143	7.461	1483.97	6.487	1256.24
144	7.632	1616	9.309	1353.88
145	9.469	1543.64	8.438	1017.11
146	8.412	1754.91	9.454	1436.73
147	7.174	1215.82	9.14	1607.42
148	7.932	2078.17	12.843	1972.73
149	6.489	1254.45	11.865	2000.77
150	6.407	1483.58	10.956	4102.35
151	7.652	1284.71	9.256	1740.86
152	8.215	1336.45	16.197	4030.02
153	10.487	1817.96	10.947	2205.86
154	8.477	1482.23	11.648	2106.13
155	7.114	1377.5	15.627	3592.12
156	8.516	1668.88	16.99	3560.21
157	7.786	1541.64	12.421	2539.04
158	9.049	1995.08	19.206	3126.31
159	7.081	1481.87	13.848	2950.2
160	8.463	1712.93	9.778	3582.82
161	9.635	1524.11	8.367	3309.73
162	11.712	1888.08	8.949	2220.06
163	8.703	1569.48	15.565	2828.2
164	8.12	1626.03	6.812	2229.18
165	7.992	1456.67	10.57	2102.77
166	7.041	1282.53	10.701	3345.22
167	7.78	1390.14	10.342	1567.39
168	7.793	1500.12	11.324	2971.39
169	8.628	1518.18	12.23	3008.23
170	10.009	1772.25	12.186	2124.85
171	9.867	1915.66	16.049	2935.89
172	7.023	1426.09	15.134	3856.39
173	8.577	1674.04	11.112	3372.05
174	7.741	1339.19	9.304	2378.35
175	8.694	1388.13	7.372	1534.94
176	8.812	1543.25	7.544	1623.97
177	7.944	1608.12	10.023	2220.48
178	6.423	1755.06	16.068	4101.76
179	6.831	1193.17	9.247	2230.46
180	9.224	1898.95	6.526	1679.34
181	10.717	1574.01	8.923	1931.23
182	9.466	1582.33	9.791	1051.46
183	10.563	1562.27	11.091	2596.31
184	8.191	1873.51	10.549	2629.5
185	7.666	1427.04	12.249	2237.09
186	6.627	1315.08	11.336	3628.29
187	9.735	1917.48	18.447	3225.72
188	10.83	2050.7	8.172	2793.89
189	8.043	1538.86	11.853	4476.74
190	7.367	1545.76	16.911	4299.42
191	7.976	1264.74	17.686	4180.36
192	7.94	1162.07	15.726	3840.66
193	6.733	1078.8	18.915	4012.03
194	6.896	1334.47	11.951	2185.76
195	8.595	1473.19	7.168	1784.65
196	9.672	1908.21	9.796	2210.14
197	7.872	1516.15	14.713	2096.8
198	6.886	1136.52	19.48	3550.59
199	9.011	1712.47	6.559	1425.49
200	5.513	1240.93	6.986	1399.08
201	6.663	1429.03	11.085	2697.41
202	7.372	1217.34	10.304	2297.91
203	8.174	1474.22	11.028	1876.24
204	9.971	1436.19	10.442	2800.83
205	6.36	1186.63	15.286	3234.46
206	5.617	869.098	19.687	3534.92
207	9.737	1330.16	8.339	1919.98
208	7.334	1023.95	6.349	1759.76
209	10.271	1704.42	12.02	3115.11
210	6.815	1273.69	12.601	3028.37
211	11.499	1571.15	12.944	2846.91
212	12.152	1778.46	7.829	1545.55
213	9.158	1519.97	8.942	1775.5
214	9.548	1721.5	18.105	4078.49
215	10.803	2045.61	10.371	2818.3
216	9.597	1510.26	8.303	1387.24
217	7.579	1373.96	5.876	1655.21
218	8.497	1452.98	6.196	1035.83
219	8.904	1479.4	18.219	2951.05
220	8.703	1289.55	8.706	1684.81
221	8.957	2020.99	14.24	4129.91
222	8.598	1357.39	14.186	4055.82
223	8.385	1848.66	10.844	2236.43
224	10.679	2099.22	18.488	3748.58
225	8.776	1792.79	14.944	3220.49
226	8.412	1510.82	13.031	3540.94
227	6.753	1081.83	9.451	2507.39
228	8.57	1252.15	15.274	3595.88
229	9.303	1380.3	9.451	2612.18
230	9.84	1215.37	23.893	6221.66
231	9.267	1641.21	18.004	4982.53
232	9.794	1964.21	7.415	1171.13
233	8.533	1640.47	10.888	1541.16
234	7.222	1143.13	9.97	3006.74
235	9.61	1743.02	14.543	3834.03
236	9.462	1265.15	13.081	2165.44
237	9.248	1404.59	8.453	1640.37
238	8.37	1134.93	11.009	2693.16
239	7.675	1314.74	17.51	3450.57
240	8.331	1481.41	9.033	1911.45
241	7.551	1621.92	10.431	2229.49
242	7.541	1146.43	21.66	5707.16
243	10.124	1591.39	14.757	2751.4
244	10.687	1936.33	31.142	4863.91
245	10.406	1511.51	13.21	2448.34
246	12.21	1545.8	14.303	2261.94
247	6.952	1354.48	14.815	4688.56
248	7.493	1400.13	13.315	2441.46
249	10.709	1633.57	13.408	4291.45
250	8.865	1529.68	16.569	3172.09
251	8.37	1180.38	16.856	3948.17
252	6.786	1500.46	7.776	2044.77
253	8.257	1342.11	7.64	1479.01
254	7.135	1289.99	15.757	2872.47
255	7.888	1340.93	8.85	1863.6
256	7.663	1618	8.946	1699.12
257	9.372	1628.38	8.713	2469.49
258	9.248	1757.2	14.87	4714.69
259	9.877	1637.85	8.3	1766.73
260	7.248	1546.52	11.539	2214.78
261	9.404	1366.73	20.156	2776.89
262	8.328	1450.82	10.517	2546.69
263	11.126	1958.87	9.012	3448.4
264	7.749	1228.32	9.73	1640.7
265	8.208	1422.8	7.26	1586.31
266	8.805	1594.07	20.766	5296.76
267	7.427	1249.42	11.104	3834.86
268	7.403	1532.09	9.093	1777.53
269	13.272	1644.97	10.949	2249.09
270	10.979	1557.08	10.061	2275.27
271	9.146	1386.37	30.973	6492.79
272	6.945	1313.69	14.249	2384.51
273	8.106	1266.65	4.455	546.187
274	8.642	1480.36	9.744	3069.95
275	11.23	1805.78	14.729	1975.12
276	8.106	1242.48	16.292	3107.89
277	8.598	1456.75	10.515	2414.63
278	7.996	1456.64	18.94	2793.32
279	7.29	1453.22	7.897	1928.28
280	9.688	1354.15	7.929	1515.91
281	8.672	1381.39	5.674	1083.62
282	9.562	1736.27	7.976	1599.19
283	8.537	1678.59	24.998	4714.05
284	10.697	1564.18	13.799	1794.04
285	9.045	1460.14	17.821	3250.4
286	7.984	874.669	9.369	1313.81
287	6.671	1232.21	12.418	2008.6
288	8.904	1385.25	17.443	4031.85
289	10.056	1805.75	12.119	1797.15
290	15.472	2261.81	7.476	1834.22
291	6.65	1048.66	8.773	2183.29
292	12.584	1523.12	14.172	3228.43
293	8.433	1448.23	10.275	2312.76
294	9.979	2103.22	8.267	2323.37
295	11.37	2434.12	10.669	1362.25
296	9.38	2039.2	18.303	5130.19
297	10.515	2391.8	16.55	3064.15
298	9.888	2113.44	7.719	1415.89
299	9.672	2304.25	11.576	2172.91
300	8.524	1557.47	12.629	2156.53
301	7.775	1417.17	27.304	2173.02
302	7.372	1888.72	20.472	4568.69
303	6.278	1202.89	15.865	3447.4
304	9.085	1600.35	15.026	3050.91
305	9.435	2136.6	7.105	1760.42
306	10.785	1563.85	14.969	3854.68
307	6.619	1137.9	12.585	2230.31
308	8.509	1514.66	12.251	1384.92
309	10.701	1465.54	11.673	3034.53
310	8.687	1820.8	37.187	8176.96
311	8.216	1312.95	10.124	2891.34
312	7.73	1065.17	12.02	2734.66
313	7.996	1493.37	12.637	1621.64
314	8.477	1388.51	8.533	1832.29
315	6.559	1189.99	9.97	1817.14
316	11.028	1876.81	14.996	2482.47
317	7.713	1433.05	11.502	2559.2
318	10.254	1437.62	12.326	4481.44
319	11.156	1399.2	15.365	2375.26
320	9.722	1803.97	7.69	2120.39
321	8.868	1344.46	25.89	4556.18
322	7.579	1458.14	5.933	2237.29
323	9.854	1279.95	8.826	2060.53
324	8.292	1053.68	20.186	3300.31
325	8.597	1449.4	7.069	1536.77
326	8.271	1421.93	17.002	3379.05
327	7.873	1340.53	9.854	2197.03
328	8.618	1867.37	16.927	3198.25
329	8.03	1259.7	10.227	1909.95
330	10.024	1543.72	5.584	938.958
331	8.019	1492.17	3.637	1329.96
332	10.464	1761.75	17.274	2525.91
333	7.889	1390.31	12.126	2463.37
334	8.431	1362.59	9.923	1505.47
335	8.62	1105.93	12.278	2300.31
336	8.801	1398.49	11.64	1777.22
337	8.615	1295.2	7.507	1861.66
338	6.159	1218.72	7.598	1324.42
339	6.324	871.264	16.181	3465.99
340	7.791	1369.9	15.729	2578.62
341	11.396	1417.57	14.916	6288.46
342	7.564	1163.12	10.034	3477.88
343	8.199	1227.48	13.514	2380.99
344	7.643	1046.6	7.458	1605.98
345	8.096	1435.59	12.295	2073.52
346	8.813	1501.24	7.687	2253.22
347	10.548	1726.7	7.093	1743.71
348	6.443	1021.23	9.871	1714.95
349	7.763	1372.1	6.597	1781.52
350	6.859	1304.04	14.546	3279.71
351	6.349	1452.06	14.332	2792.92
352	8.804	1636.06	13.704	2589.59
353	6.439	1251.38	5.948	1518.27
354	7.26	1477.49	14.211	2447.41
355	5.962	1218.67	5.969	1884.31
356	7.691	1167.56	15.431	2782.06
357	7.458	1793.58	9.494	2088.3
358	7.889	1898.67	11.072	2922.29
359	9.097	1715.16	12.211	2321.23
360	6.961	1276.62	11.681	2300.67
361	9.824	1435.15	26.62	7402.47
362	6.624	1286.87	18.186	3855.62
363	7.273	1173.64	16.937	4145.42
364	7.269	1471.56	13.022	2125.62
365	11.21	1790.28	11.001	3192.09
366	9.226	1745.85	13.854	2865.84
367	6.761	1463	9.687	3086.86
368	6.42	1368.32	8.694	2653.19
369	9.449	1582.35	8.761	2190.7
370	9.675	1504.31	14.959	4686.66
371	7.039	1192.9	12.537	2556.01
372	8.204	1514.22	9.959	3386.03
373	6.934	1433.9	13.156	2970.81
374	10.992	1564.09	7.916	1851.96
375	9.487	1619.9	8.702	1515.55
376	7.507	1395.81	10.354	2819.72
377	6.952	1474.61	9.48	1966.41
378	7.178	1263.75	11.873	3437.69
379	9.264	1435.15	12.126	2246.04
380	6.098	880.418	12.851	2607.7
381	10.567	1818.91	10.41	2193.86
382	7.213	1389.3	13.538	4285.21
383	7.023	1179.01	17.714	2970.6
384	11.12	1724.5	13.434	2498.43
385	9.507	2148.34	12.01	2230.88
386	8.496	1819.61	10.515	1775.57
387	8.724	1517.53	20.669	3025.57
388	7.228	1261.91	10.909	3030.33
389	7.458	1358.59	14.176	2845.36
390	10.079	1762.1	5.606	844.774
391	11.583	1646.82	5.635	1507.66
392	11.191	1669.32	8.857	1911.94
393	8.027	1434.09	14.425	2555.29
394	8.03	1324.32	12.979	2598.77
395	6.733	1372.93	20.923	3559.71
396	8.159	1331.49	7.986	2163.75
397	6.846	1118.47	11.003	2504.54
398	8.687	1164.76	14.151	3133.6
399	7.128	1151.2	8.534	1480
400	6.787	788.775	16.367	3552.87
401	7.171	1233.03	33.891	6097.07
402	7.698	1467.5	11.838	2361.68
403	7.927	1627.93	17.879	4462.44
404	12.647	2356.99	8.477	1792.58
405	6.636	1139.71	17.39	3871.04
406	5.948	937.514	11.631	3616.12
407	8.09	1886.98	14.801	5161.73
408	10.563	1963.02	16.315	4276.16
409	9.642	2057.37	6.912	1464.3
410	8.396	1741.2	12.091	2373.28
411	9.849	2115.2	19.371	5347.76
412	9.168	1775.18	7.587	1695.75
413	8.81	1659.33	9.597	1989.23
414	8.104	1611.1	11.684	1757.89
415	6.837	1621.84	15.601	3515.19
416	10.875	1943.37	10.629	2109.99
417	10.921	1937.54	11.984	2357.61

## Sheet: Fig2E
ID	Strain	Time (h)	OD
1	WT	0	0.00100995
1	WT	0.166667	0.00100995
1	WT	0.333333	0.00403979
1	WT	0.5	0.00403979
1	WT	0.666667	0.00504973
1	WT	0.833333	0.00504973
1	WT	1	0.00504973
1	WT	1.16667	0.00908952
1	WT	1.33333	0.0100995
1	WT	1.5	0.0121194
1	WT	1.66667	0.0131293
1	WT	1.83333	0.0131293
1	WT	2	0.0151492
1	WT	2.16667	0.0171691
1	WT	2.33333	0.018179
1	WT	2.5	0.0222188
1	WT	2.66667	0.0201989
1	WT	2.83333	0.0262586
1	WT	3	0.0242387
1	WT	3.16667	0.0262586
1	WT	3.33333	0.0302984
1	WT	3.5	0.0282785
1	WT	3.66667	0.0282785
1	WT	3.83333	0.0343382
1	WT	4	0.0343382
1	WT	4.16667	0.0414078
1	WT	4.33333	0.0414078
1	WT	4.5	0.0424178
1	WT	4.66667	0.0484774
1	WT	4.83333	0.0494874
1	WT	5	0.0525172
1	WT	5.16667	0.0535272
1	WT	5.33333	0.0605968
1	WT	5.5	0.0616067
1	WT	5.66667	0.0676664
1	WT	5.83333	0.0686764
1	WT	6	0.0747361
1	WT	6.16667	0.0767559
1	WT	6.33333	0.0777659
1	WT	6.5	0.0818057
1	WT	6.66667	0.0848355
1	WT	6.83333	0.0888753
1	WT	7	0.0898853
1	WT	7.16667	0.0979648
1	WT	7.33333	0.104025
1	WT	7.5	0.107054
1	WT	7.66667	0.112104
1	WT	7.83333	0.114124
1	WT	8	0.116144
1	WT	8.16667	0.121194
1	WT	8.33333	0.128263
1	WT	8.5	0.129273
1	WT	8.66667	0.140383
1	WT	8.83333	0.141393
1	WT	9	0.152502
1	WT	9.16667	0.152502
1	WT	9.33333	0.157552
1	WT	9.5	0.166641
1	WT	9.66667	0.176741
1	WT	9.83333	0.178761
1	WT	10	0.18684
1	WT	10.1667	0.19391
1	WT	10.3333	0.207039
1	WT	10.5	0.214109
1	WT	10.6667	0.222188
1	WT	10.8333	0.232288
1	WT	11	0.239357
1	WT	11.1667	0.246427
1	WT	11.3333	0.258546
1	WT	11.5	0.273696
1	WT	11.6667	0.287835
1	WT	11.8333	0.289855
1	WT	12	0.294904
1	WT	12.1667	0.313083
1	WT	12.3333	0.327223
1	WT	12.5	0.340352
1	WT	12.6667	0.352471
1	WT	12.8333	0.359541
1	WT	13	0.36964
1	WT	13.1667	0.389839
1	WT	13.3333	0.403979
1	WT	13.5	0.426198
1	WT	13.6667	0.433267
1	WT	13.8333	0.452456
1	WT	14	0.472655
1	WT	14.1667	0.496894
1	WT	14.3333	0.516083
1	WT	14.5	0.534262
1	WT	14.6667	0.554461
1	WT	14.8333	0.56153
1	WT	15	0.589809
1	WT	15.1667	0.617077
1	WT	15.3333	0.638286
1	WT	15.5	0.661515
1	WT	15.6667	0.699893
1	WT	15.8333	0.719082
1	WT	16	0.731201
1	WT	16.1667	0.76453
1	WT	16.3333	0.789778
1	WT	16.5	0.833206
1	WT	16.6667	0.881683
1	WT	16.8333	0.890773
1	WT	17	0.902892
1	WT	17.1667	0.9544
1	WT	17.3333	0.972579
1	WT	17.5	1.03318
1	WT	17.6667	1.08872
1	WT	17.8333	1.08872
1	WT	18	1.14023
1	WT	18.1667	1.1776
1	WT	18.3333	1.22305
1	WT	18.5	1.3402
1	WT	18.6667	1.2998
1	WT	18.8333	1.34828
1	WT	19	1.38363
1	WT	19.1667	1.4624
1	WT	19.3333	1.4826
1	WT	19.5	1.50785
1	WT	19.6667	1.55734
1	WT	19.8333	1.62904
1	WT	20	1.66944
1	WT	20.1667	1.73711
1	WT	20.3333	1.74923
1	WT	20.5	1.78862
1	WT	20.6667	1.84012
1	WT	20.8333	1.89264
1	WT	21	1.94819
1	WT	21.1667	1.99363
1	WT	21.3333	2.02292
1	WT	21.5	2.08655
1	WT	21.6667	2.16028
1	WT	21.8333	2.20269
1	WT	22	2.21885
1	WT	22.1667	2.27137
1	WT	22.3333	2.28955
1	WT	22.5	2.35116
1	WT	22.6667	2.39155
1	WT	22.8333	2.4269
1	WT	23	2.45013
1	WT	23.1667	2.4774
1	WT	23.3333	2.47538
1	WT	23.5	2.54305
1	WT	23.6667	2.55819
1	WT	23.8333	2.57536
1	WT	24	2.61273
1	WT	24.1667	2.64808
1	WT	24.3333	2.67939
1	WT	24.5	2.74403
1	WT	24.6667	2.68242
1	WT	24.8333	2.7309
1	WT	25	2.73191
1	WT	25.1667	2.80462
1	WT	25.3333	2.79048
1	WT	25.5	2.84098
1	WT	25.6667	2.83593
1	WT	25.8333	2.81775
1	WT	26	2.87936
1	WT	26.1667	2.86926
1	WT	26.3333	2.89451
1	WT	26.5	2.90663
1	WT	26.6667	2.91269
1	WT	26.8333	2.93087
1	WT	27	2.92077
1	WT	27.1667	2.93793
1	WT	27.3333	2.96217
1	WT	27.5	2.96722
1	WT	27.6667	2.94904
1	WT	27.8333	3.00055
1	WT	28	2.98641
1	WT	28.1667	2.97126
1	WT	28.3333	3.03691
1	WT	28.5	3.02378
1	WT	28.6667	3.00257
1	WT	28.8333	3.03186
1	WT	29	3.01873
1	WT	29.1667	3.01166
1	WT	29.3333	3.03994
1	WT	29.5	3.10054
1	WT	29.6667	3.05408
1	WT	29.8333	3.03994
1	WT	30	3.03994
1	WT	30.1667	3.0662
1	WT	30.3333	3.12982
1	WT	30.5	3.07226
1	WT	30.6667	3.06418
1	WT	30.8333	3.09751
1	WT	31	3.08842
1	WT	31.1667	3.11064
1	WT	31.3333	3.11771
1	WT	31.5	3.11266
1	WT	31.6667	3.11266
1	WT	31.8333	3.07226
1	WT	32	3.12276
1	WT	32.1667	3.08438
1	WT	32.3333	3.11569
1	WT	32.5	3.13487
1	WT	32.6667	3.12982
1	WT	32.8333	3.09044
1	WT	33	3.0763
1	WT	33.1667	3.11266
1	WT	33.3333	3.18537
1	WT	33.5	3.13083
1	WT	33.6667	3.07933
1	WT	33.8333	3.11771
1	WT	34	3.11771
1	WT	34.1667	3.12175
1	WT	34.3333	3.11165
1	WT	34.5	3.16315
1	WT	34.6667	3.14699
1	WT	34.8333	3.04196
1	WT	35	3.09852
1	WT	35.1667	3.14497
1	WT	35.3333	3.12679
1	WT	35.5	3.12881
1	WT	35.6667	3.12679
1	WT	35.8333	3.15002
1	WT	36	3.09852
1	WT	36.1667	3.12175
1	WT	36.3333	3.13386
1	WT	36.5	3.12377
1	WT	36.6667	3.12579
1	WT	36.8333	3.06721
1	WT	37	3.15608
1	WT	37.1667	3.09953
1	WT	37.3333	3.11569
1	WT	37.5	3.11973
1	WT	37.6667	3.17022
1	WT	37.8333	3.12881
1	WT	38	3.1278
1	WT	38.1667	3.16517
1	WT	38.3333	3.13992
1	WT	38.5	3.11367
1	WT	38.6667	3.11771
1	WT	38.8333	3.10458
1	WT	39	3.11367
1	WT	39.1667	3.12982
1	WT	39.3333	3.15911
1	WT	39.5	3.12579
1	WT	39.6667	3.12175
1	WT	39.8333	3.1278
1	WT	40	3.11872
1	WT	40.1667	3.11973
1	WT	40.3333	3.16214
1	WT	40.5	3.16315
1	WT	40.6667	3.14295
1	WT	40.8333	3.11973
1	WT	41	3.17022
1	WT	41.1667	3.12982
1	WT	41.3333	3.12881
1	WT	41.5	3.04903
1	WT	41.6667	3.09953
1	WT	41.8333	3.15507
1	WT	42	3.18537
1	WT	42.1667	3.1581
1	WT	42.3333	3.10155
1	WT	42.5	3.07933
1	WT	42.6667	3.13386
1	WT	42.8333	3.11266
1	WT	43	3.16618
1	WT	43.1667	3.11064
1	WT	43.3333	3.15911
1	WT	43.5	3.15204
1	WT	43.6667	3.16618
1	WT	43.8333	3.13588
1	WT	44	3.0965
1	WT	44.1667	3.11468
1	WT	44.3333	3.17426
1	WT	44.5	3.11266
1	WT	44.6667	3.12579
1	WT	44.8333	3.13487
1	WT	45	3.148
1	WT	45.1667	3.10357
1	WT	45.3333	3.07024
1	WT	45.5	3.16416
1	WT	45.6667	3.14901
1	WT	45.8333	3.1066
1	WT	46	3.1581
1	WT	46.1667	3.15608
1	WT	46.3333	3.148
1	WT	46.5	3.12276
1	WT	46.6667	3.15305
1	WT	46.8333	3.09448
1	WT	47	3.148
1	WT	47.1667	3.10054
1	WT	47.3333	3.12276
1	WT	47.5	3.07933
1	WT	47.6667	3.13083
1	WT	47.8333	3.15204
1	WT	48	3.12881
1	WT	48.1667	3.12377
1	WT	48.3333	3.12074
1	WT	48.5	3.12579
1	WT	48.6667	3.09852
1	WT	48.8333	3.13689
1	WT	49	3.15204
1	WT	49.1667	3.11872
1	WT	49.3333	3.14497
1	WT	49.5	3.16315
1	WT	49.6667	3.17224
1	WT	49.8333	3.11569
1	WT	50	3.13992
1	WT	50.1667	3.07125
1	WT	50.3333	3.14295
1	WT	50.5	3.07529
1	WT	50.6667	3.12276
1	WT	50.8333	3.11973
1	WT	51	3.14194
1	WT	51.1667	3.11973
1	WT	51.3333	3.13083
1	WT	51.5	3.12679
1	WT	51.6667	3.13083
1	WT	51.8333	3.13689
1	WT	52	3.14295
1	WT	52.1667	3.12679
1	WT	52.3333	3.15103
1	WT	52.5	3.1278
1	WT	52.6667	3.16719
1	WT	52.8333	3.11367
1	WT	53	3.15103
1	WT	53.1667	3.13992
1	WT	53.3333	3.13386
1	WT	53.5	3.1379
1	WT	53.6667	3.14295
1	WT	53.8333	3.13083
1	WT	54	3.15204
1	WT	54.1667	3.15911
1	WT	54.3333	3.11367
1	WT	54.5	3.11367
1	WT	54.6667	3.12074
1	WT	54.8333	3.14295
1	WT	55	3.13487
1	WT	55.1667	3.16517
1	WT	55.3333	3.13689
1	WT	55.5	3.15507
1	WT	55.6667	3.14901
1	WT	55.8333	3.15305
1	WT	56	3.17931
1	WT	56.1667	3.12982
1	WT	56.3333	3.16315
1	WT	56.5	3.15507
1	WT	56.6667	3.1783
1	WT	56.8333	3.15103
1	WT	57	3.17123
1	WT	57.1667	3.16416
1	WT	57.3333	3.15204
1	WT	57.5	3.15204
1	WT	57.6667	3.22072
1	WT	57.8333	3.16618
1	WT	58	3.17426
1	WT	58.1667	3.21163
1	WT	58.3333	3.18537
1	WT	58.5	3.16921
1	WT	58.6667	3.148
1	WT	58.8333	3.22072
1	WT	59	3.2288
1	WT	59.1667	3.15507
1	WT	59.3333	3.11872
1	WT	59.5	3.24698
1	WT	59.6667	3.15911
1	WT	59.8333	3.17325
1	WT	60	3.16719
1	WT	60.1667	3.2086
1	WT	60.3333	3.22779
1	WT	60.5	3.1884
1	WT	60.6667	3.14194
1	WT	60.8333	3.16214
1	WT	61	3.15507
1	WT	61.1667	3.18638
1	WT	61.3333	3.17426
1	WT	61.5	3.13386
1	WT	61.6667	3.1884
1	WT	61.8333	3.16214
1	WT	62	3.2187
1	WT	62.1667	3.21466
1	WT	62.3333	3.14901
1	WT	62.5	3.20658
1	WT	62.6667	3.20961
1	WT	62.8333	3.14497
1	WT	63	3.17325
1	WT	63.1667	3.22981
1	WT	63.3333	3.22981
1	WT	63.5	3.19345
1	WT	63.6667	3.20153
1	WT	63.8333	3.20759
1	WT	64	3.25405
1	WT	64.1667	3.16012
1	WT	64.3333	3.16416
1	WT	64.5	3.19547
1	WT	64.6667	3.17931
1	WT	64.8333	3.16719
1	WT	65	3.24092
1	WT	65.1667	3.21668
1	WT	65.3333	3.20658
1	WT	65.5	3.23385
1	WT	65.6667	3.25304
1	WT	65.8333	3.18739
1	WT	66	3.20557
1	WT	66.1667	3.22577
1	WT	66.3333	3.20557
1	WT	66.5	3.2086
1	WT	66.6667	3.15608
1	WT	66.8333	3.24092
1	WT	67	3.19446
1	WT	67.1667	3.18032
1	WT	67.3333	3.20153
1	WT	67.5	3.20052
1	WT	67.6667	3.20254
1	WT	67.8333	3.27728
1	WT	68	3.20961
1	WT	68.1667	3.23082
1	WT	68.3333	3.22577
1	WT	68.5	3.24496
1	WT	68.6667	3.25203
1	WT	68.8333	3.28839
1	WT	69	3.16719
1	WT	69.1667	3.22274
1	WT	69.3333	3.21769
1	WT	69.5	3.23082
1	WT	69.6667	3.18436
1	WT	69.8333	3.1985
1	WT	70	3.23991
1	WT	70.1667	3.2187
2	WT	0	0.0010478
2	WT	0.166667	0.00209559
2	WT	0.333333	0.0010478
2	WT	0.5	0.00209559
2	WT	0.666667	0.00419118
2	WT	0.833333	0.00628677
2	WT	1	0.00628677
2	WT	1.16667	0.00628677
2	WT	1.33333	0.00628677
2	WT	1.5	0.00943016
2	WT	1.66667	0.010478
2	WT	1.83333	0.010478
2	WT	2	0.0125736
2	WT	2.16667	0.0136213
2	WT	2.33333	0.0136213
2	WT	2.5	0.0178125
2	WT	2.66667	0.0178125
2	WT	2.83333	0.0209559
2	WT	3	0.0209559
2	WT	3.16667	0.0272427
2	WT	3.33333	0.0272427
2	WT	3.5	0.0282905
2	WT	3.66667	0.0324817
2	WT	3.83333	0.0314339
2	WT	4	0.0314339
2	WT	4.16667	0.0366729
2	WT	4.33333	0.0356251
2	WT	4.5	0.040864
2	WT	4.66667	0.0429596
2	WT	4.83333	0.0471508
2	WT	5	0.0481986
2	WT	5.16667	0.0555332
2	WT	5.33333	0.0544854
2	WT	5.5	0.0555332
2	WT	5.66667	0.0628678
2	WT	5.83333	0.0597244
2	WT	6	0.0649633
2	WT	6.16667	0.0743935
2	WT	6.33333	0.0712501
2	WT	6.5	0.0764891
2	WT	6.66667	0.0796325
2	WT	6.83333	0.0838237
2	WT	7	0.0880149
2	WT	7.16667	0.092206
2	WT	7.33333	0.0943016
2	WT	7.5	0.0963972
2	WT	7.66667	0.103732
2	WT	7.83333	0.107923
2	WT	8	0.11421
2	WT	8.16667	0.11421
2	WT	8.33333	0.118401
2	WT	8.5	0.12364
2	WT	8.66667	0.132022
2	WT	8.83333	0.139357
2	WT	9	0.140405
2	WT	9.16667	0.1425
2	WT	9.33333	0.148787
2	WT	9.5	0.155074
2	WT	9.66667	0.167647
2	WT	9.83333	0.171839
2	WT	10	0.17603
2	WT	10.1667	0.188603
2	WT	10.3333	0.195938
2	WT	10.5	0.200129
2	WT	10.6667	0.203272
2	WT	10.8333	0.215846
2	WT	11	0.225276
2	WT	11.1667	0.232611
2	WT	11.3333	0.239945
2	WT	11.5	0.251471
2	WT	11.6667	0.264045
2	WT	11.8333	0.272427
2	WT	12	0.285
2	WT	12.1667	0.291287
2	WT	12.3333	0.313291
2	WT	12.5	0.315387
2	WT	12.6667	0.333199
2	WT	12.8333	0.342629
2	WT	13	0.352059
2	WT	13.1667	0.37092
2	WT	13.3333	0.397115
2	WT	13.5	0.396067
2	WT	13.6667	0.417023
2	WT	13.8333	0.43274
2	WT	14	0.44217
2	WT	14.1667	0.457887
2	WT	14.3333	0.490368
2	WT	14.5	0.498751
2	WT	14.6667	0.508181
2	WT	14.8333	0.54171
2	WT	15	0.564762
2	WT	15.1667	0.576288
2	WT	15.3333	0.606674
2	WT	15.5	0.611913
2	WT	15.6667	0.645442
2	WT	15.8333	0.66535
2	WT	16	0.715645
2	WT	16.1667	0.711453
2	WT	16.3333	0.743935
2	WT	16.5	0.784799
2	WT	16.6667	0.787943
2	WT	16.8333	0.857097
2	WT	17	0.881196
2	WT	17.1667	0.902152
2	WT	17.3333	0.914726
2	WT	17.5	0.95559
2	WT	17.6667	1.00903
2	WT	17.8333	1.0436
2	WT	18	1.07085
2	WT	18.1667	1.13267
2	WT	18.3333	1.1861
2	WT	18.5	1.18296
2	WT	18.6667	1.25631
2	WT	18.8333	1.29927
2	WT	19	1.34537
2	WT	19.1667	1.3569
2	WT	19.3333	1.40614
2	WT	19.5	1.43548
2	WT	19.6667	1.53921
2	WT	19.8333	1.54759
2	WT	20	1.57379
2	WT	20.1667	1.62723
2	WT	20.3333	1.65552
2	WT	20.5	1.7362
2	WT	20.6667	1.78859
2	WT	20.8333	1.80954
2	WT	21	1.85355
2	WT	21.1667	1.90804
2	WT	21.3333	1.951
2	WT	21.5	2.00758
2	WT	21.6667	2.05787
2	WT	21.8333	2.12074
2	WT	22	2.15217
2	WT	22.1667	2.17837
2	WT	22.3333	2.258
2	WT	22.5	2.27372
2	WT	22.6667	2.37745
2	WT	22.8333	2.36383
2	WT	23	2.39107
2	WT	23.1667	2.48328
2	WT	23.3333	2.46965
2	WT	23.5	2.54614
2	WT	23.6667	2.53567
2	WT	23.8333	2.57863
2	WT	24	2.64883
2	WT	24.1667	2.63835
2	WT	24.3333	2.66454
2	WT	24.5	2.68026
2	WT	24.6667	2.68236
2	WT	24.8333	2.76304
2	WT	25	2.73789
2	WT	25.1667	2.75989
2	WT	25.3333	2.77456
2	WT	25.5	2.80705
2	WT	25.6667	2.82695
2	WT	25.8333	2.828
2	WT	26	2.85839
2	WT	26.1667	2.89506
2	WT	26.3333	2.93592
2	WT	26.5	2.90868
2	WT	26.6667	2.93069
2	WT	26.8333	2.95059
2	WT	27	2.95898
2	WT	27.1667	2.95898
2	WT	27.3333	3.00613
2	WT	27.5	3.03337
2	WT	27.6667	3.00717
2	WT	27.8333	3.05433
2	WT	28	3.03232
2	WT	28.1667	3.03337
2	WT	28.3333	3.03023
2	WT	28.5	3.07528
2	WT	28.6667	3.03023
2	WT	28.8333	3.07319
2	WT	29	3.11405
2	WT	29.1667	3.09309
2	WT	29.3333	3.0428
2	WT	29.5	3.07214
2	WT	29.6667	3.091
2	WT	29.8333	3.09519
2	WT	30	3.11719
2	WT	30.1667	3.09519
2	WT	30.3333	3.1151
2	WT	30.5	3.10881
2	WT	30.6667	3.13186
2	WT	30.8333	3.12138
2	WT	31	3.1371
2	WT	31.1667	3.1151
2	WT	31.3333	3.12453
2	WT	31.5	3.12558
2	WT	31.6667	3.11719
2	WT	31.8333	3.14653
2	WT	32	3.1853
2	WT	32.1667	3.15701
2	WT	32.3333	3.15282
2	WT	32.5	3.16434
2	WT	32.6667	3.18216
2	WT	32.8333	3.19159
2	WT	33	3.15596
2	WT	33.1667	3.17063
2	WT	33.3333	3.17482
2	WT	33.5	3.12872
2	WT	33.6667	3.14653
2	WT	33.8333	3.18635
2	WT	34	3.14758
2	WT	34.1667	3.16434
2	WT	34.3333	3.20102
2	WT	34.5	3.17168
2	WT	34.6667	3.1853
2	WT	34.8333	3.17692
2	WT	35	3.16853
2	WT	35.1667	3.19683
2	WT	35.3333	3.23245
2	WT	35.5	3.16958
2	WT	35.6667	3.1832
2	WT	35.8333	3.13605
2	WT	36	3.16853
2	WT	36.1667	3.17482
2	WT	36.3333	3.19159
2	WT	36.5	3.19683
2	WT	36.6667	3.1853
2	WT	36.8333	3.16853
2	WT	37	3.19159
2	WT	37.1667	3.17692
2	WT	37.3333	3.18635
2	WT	37.5	3.17692
2	WT	37.6667	3.17482
2	WT	37.8333	3.22407
2	WT	38	3.20102
2	WT	38.1667	3.13291
2	WT	38.3333	3.20835
2	WT	38.5	3.17168
2	WT	38.6667	3.19368
2	WT	38.8333	3.1853
2	WT	39	3.17587
2	WT	39.1667	3.17901
2	WT	39.3333	3.22092
2	WT	39.5	3.19054
2	WT	39.6667	3.20206
2	WT	39.8333	3.19054
2	WT	40	3.17901
2	WT	40.1667	3.21673
2	WT	40.3333	3.1371
2	WT	40.5	3.1853
2	WT	40.6667	3.19263
2	WT	40.8333	3.19787
2	WT	41	3.19159
2	WT	41.1667	3.16958
2	WT	41.3333	3.19473
2	WT	41.5	3.16958
2	WT	41.6667	3.17587
2	WT	41.8333	3.18216
2	WT	42	3.19892
2	WT	42.1667	3.17587
2	WT	42.3333	3.13396
2	WT	42.5	3.21673
2	WT	42.6667	3.2073
2	WT	42.8333	3.22721
2	WT	43	3.15072
2	WT	43.1667	3.1612
2	WT	43.3333	3.19159
2	WT	43.5	3.21464
2	WT	43.6667	3.12348
2	WT	43.8333	3.1853
2	WT	44	3.17796
2	WT	44.1667	3.18425
2	WT	44.3333	3.21569
2	WT	44.5	3.18635
2	WT	44.6667	3.19892
2	WT	44.8333	3.17168
2	WT	45	3.17901
2	WT	45.1667	3.19054
2	WT	45.3333	3.19368
2	WT	45.5	3.15177
2	WT	45.6667	3.19263
2	WT	45.8333	3.17692
2	WT	46	3.20521
2	WT	46.1667	3.19368
2	WT	46.3333	3.16958
2	WT	46.5	3.19997
2	WT	46.6667	3.18216
2	WT	46.8333	3.19368
2	WT	47	3.20102
2	WT	47.1667	3.18216
2	WT	47.3333	3.17168
2	WT	47.5	3.1874
2	WT	47.6667	3.1832
2	WT	47.8333	3.18949
2	WT	48	3.19997
2	WT	48.1667	3.19159
2	WT	48.3333	3.21673
2	WT	48.5	3.1853
2	WT	48.6667	3.19683
2	WT	48.8333	3.1832
2	WT	49	3.1853
2	WT	49.1667	3.19997
2	WT	49.3333	3.14653
2	WT	49.5	3.17796
2	WT	49.6667	3.12243
2	WT	49.8333	3.19997
2	WT	50	3.21254
2	WT	50.1667	3.19683
2	WT	50.3333	3.19892
2	WT	50.5	3.1874
2	WT	50.6667	3.20626
2	WT	50.8333	3.20835
2	WT	51	3.1832
2	WT	51.1667	3.20102
2	WT	51.3333	3.1832
2	WT	51.5	3.25026
2	WT	51.6667	3.19787
2	WT	51.8333	3.1874
2	WT	52	3.22092
2	WT	52.1667	3.21569
2	WT	52.3333	3.19787
2	WT	52.5	3.21359
2	WT	52.6667	3.19473
2	WT	52.8333	3.21778
2	WT	53	3.22302
2	WT	53.1667	3.22302
2	WT	53.3333	3.20102
2	WT	53.5	3.21045
2	WT	53.6667	3.21569
2	WT	53.8333	3.21254
2	WT	54	3.19473
2	WT	54.1667	3.22931
2	WT	54.3333	3.20835
2	WT	54.5	3.19683
2	WT	54.6667	3.20835
2	WT	54.8333	3.21673
2	WT	55	3.23455
2	WT	55.1667	3.22512
2	WT	55.3333	3.19892
2	WT	55.5	3.22302
2	WT	55.6667	3.20206
2	WT	55.8333	3.20626
2	WT	56	3.21254
2	WT	56.1667	3.22512
2	WT	56.3333	3.21254
2	WT	56.5	3.21673
2	WT	56.6667	3.21359
2	WT	56.8333	3.21673
2	WT	57	3.21359
2	WT	57.1667	3.24398
2	WT	57.3333	3.23769
2	WT	57.5	3.22302
2	WT	57.6667	3.25026
2	WT	57.8333	3.23035
2	WT	58	3.18111
2	WT	58.1667	3.22721
2	WT	58.3333	3.22302
2	WT	58.5	3.21464
2	WT	58.6667	3.26074
2	WT	58.8333	3.22407
2	WT	59	3.22092
2	WT	59.1667	3.23559
2	WT	59.3333	3.19473
2	WT	59.5	3.21673
2	WT	59.6667	3.21673
2	WT	59.8333	3.23769
2	WT	60	3.21359
2	WT	60.1667	3.22826
2	WT	60.3333	3.22721
2	WT	60.5	3.2576
2	WT	60.6667	3.26284
2	WT	60.8333	3.2576
2	WT	61	3.25026
2	WT	61.1667	3.23978
2	WT	61.3333	3.26912
2	WT	61.5	3.26179
2	WT	61.6667	3.20626
2	WT	61.8333	3.22197
2	WT	62	3.21359
2	WT	62.1667	3.25236
2	WT	62.3333	3.23245
2	WT	62.5	3.23559
2	WT	62.6667	3.23978
2	WT	62.8333	3.22197
2	WT	63	3.21988
2	WT	63.1667	3.28484
2	WT	63.3333	3.24607
2	WT	63.5	3.22197
2	WT	63.6667	3.28484
2	WT	63.8333	3.2555
2	WT	64	3.21569
2	WT	64.1667	3.21464
2	WT	64.3333	3.21988
2	WT	64.5	3.23245
2	WT	64.6667	3.26493
2	WT	64.8333	3.23559
2	WT	65	3.25969
2	WT	65.1667	3.22931
2	WT	65.3333	3.27855
2	WT	65.5	3.26284
2	WT	65.6667	3.2314
2	WT	65.8333	3.20521
2	WT	66	3.24502
2	WT	66.1667	3.27436
2	WT	66.3333	3.27855
2	WT	66.5	3.25236
2	WT	66.6667	3.2555
2	WT	66.8333	3.23245
2	WT	67	3.27122
2	WT	67.1667	3.25026
2	WT	67.3333	3.25969
2	WT	67.5	3.27122
2	WT	67.6667	3.25969
2	WT	67.8333	3.2576
2	WT	68	3.27017
2	WT	68.1667	3.28065
2	WT	68.3333	3.27646
2	WT	68.5	3.27751
2	WT	68.6667	3.26179
2	WT	68.8333	3.28379
2	WT	69	3.34142
2	WT	69.1667	3.28065
2	WT	69.3333	3.30684
2	WT	69.5	3.27751
2	WT	69.6667	3.27017
2	WT	69.8333	3.31418
2	WT	70	3.29322
2	WT	70.1667	3.26284
3	WT	0	-0.00305799
3	WT	0.166667	-0.00203866
3	WT	0.333333	-0.00101933
3	WT	0.5	0
3	WT	0.666667	0.00407732
3	WT	0.833333	0.00509665
3	WT	1	0.00509665
3	WT	1.16667	0.00407732
3	WT	1.33333	0.00407732
3	WT	1.5	0.00917398
3	WT	1.66667	0.0101933
3	WT	1.83333	0.0101933
3	WT	2	0.0132513
3	WT	2.16667	0.0132513
3	WT	2.33333	0.0173286
3	WT	2.5	0.018348
3	WT	2.66667	0.0203866
3	WT	2.83333	0.0234446
3	WT	3	0.0234446
3	WT	3.16667	0.0244639
3	WT	3.33333	0.0265026
3	WT	3.5	0.0275219
3	WT	3.66667	0.0315993
3	WT	3.83333	0.0356766
3	WT	4	0.0387346
3	WT	4.16667	0.0417926
3	WT	4.33333	0.0448506
3	WT	4.5	0.0448506
3	WT	4.66667	0.0479085
3	WT	4.83333	0.0519859
3	WT	5	0.0540245
3	WT	5.16667	0.0601405
3	WT	5.33333	0.0601405
3	WT	5.5	0.0652372
3	WT	5.66667	0.0693145
3	WT	5.83333	0.0723725
3	WT	6	0.0764498
3	WT	6.16667	0.0774691
3	WT	6.33333	0.0825658
3	WT	6.5	0.0846045
3	WT	6.66667	0.0897011
3	WT	6.83333	0.0988751
3	WT	7	0.0998944
3	WT	7.16667	0.104991
3	WT	7.33333	0.112126
3	WT	7.5	0.113146
3	WT	7.66667	0.1213
3	WT	7.83333	0.119262
3	WT	8	0.134552
3	WT	8.16667	0.131494
3	WT	8.33333	0.146784
3	WT	8.5	0.144745
3	WT	8.66667	0.159016
3	WT	8.83333	0.160035
3	WT	9	0.166151
3	WT	9.16667	0.176344
3	WT	9.33333	0.18246
3	WT	9.5	0.195712
3	WT	9.66667	0.196731
3	WT	9.83333	0.208963
3	WT	10	0.212021
3	WT	10.1667	0.230369
3	WT	10.3333	0.22833
3	WT	10.5	0.244639
3	WT	10.6667	0.256871
3	WT	10.8333	0.260949
3	WT	11	0.279297
3	WT	11.1667	0.297645
3	WT	11.3333	0.296625
3	WT	11.5	0.314973
3	WT	11.6667	0.336379
3	WT	11.8333	0.336379
3	WT	12	0.34963
3	WT	12.1667	0.36492
3	WT	12.3333	0.38021
3	WT	12.5	0.390404
3	WT	12.6667	0.405694
3	WT	12.8333	0.424042
3	WT	13	0.44137
3	WT	13.1667	0.457679
3	WT	13.3333	0.477047
3	WT	13.5	0.491317
3	WT	13.6667	0.516801
3	WT	13.8333	0.535149
3	WT	14	0.549419
3	WT	14.1667	0.57898
3	WT	14.3333	0.604463
3	WT	14.5	0.619753
3	WT	14.6667	0.648294
3	WT	14.8333	0.67072
3	WT	15	0.696203
3	WT	15.1667	0.73086
3	WT	15.3333	0.734937
3	WT	15.5	0.782846
3	WT	15.6667	0.80731
3	WT	15.8333	0.824639
3	WT	16	0.850122
3	WT	16.1667	0.888856
3	WT	16.3333	0.931668
3	WT	16.5	0.940842
3	WT	16.6667	0.986712
3	WT	16.8333	1.02239
3	WT	17	1.08457
3	WT	17.1667	1.09068
3	WT	17.3333	1.18038
3	WT	17.5	1.19669
3	WT	17.6667	1.23747
3	WT	17.8333	1.27518
3	WT	18	1.31799
3	WT	18.1667	1.32921
3	WT	18.3333	1.37814
3	WT	18.5	1.43114
3	WT	18.6667	1.48415
3	WT	18.8333	1.55958
3	WT	19	1.57385
3	WT	19.1667	1.60443
3	WT	19.3333	1.69209
3	WT	19.5	1.70534
3	WT	19.6667	1.74407
3	WT	19.8333	1.78791
3	WT	20	1.84805
3	WT	20.1667	1.87149
3	WT	20.3333	1.92959
3	WT	20.5	1.97852
3	WT	20.6667	2.01726
3	WT	20.8333	2.08453
3	WT	21	2.13856
3	WT	21.1667	2.17219
3	WT	21.3333	2.20481
3	WT	21.5	2.2466
3	WT	21.6667	2.29044
3	WT	21.8333	2.35262
3	WT	22	2.40052
3	WT	22.1667	2.42397
3	WT	22.3333	2.46372
3	WT	22.5	2.47595
3	WT	22.6667	2.50042
3	WT	22.8333	2.53406
3	WT	23	2.59725
3	WT	23.1667	2.59318
3	WT	23.3333	2.61458
3	WT	23.5	2.68186
3	WT	23.6667	2.68288
3	WT	23.8333	2.69103
3	WT	24	2.74404
3	WT	24.1667	2.77462
3	WT	24.3333	2.76341
3	WT	24.5	2.78175
3	WT	24.6667	2.8317
3	WT	24.8333	2.82457
3	WT	25	2.81845
3	WT	25.1667	2.83068
3	WT	25.3333	2.87451
3	WT	25.5	2.8898
3	WT	25.6667	2.89898
3	WT	25.8333	2.90611
3	WT	26	2.91529
3	WT	26.1667	2.93465
3	WT	26.3333	2.92956
3	WT	26.5	2.94383
3	WT	26.6667	2.96218
3	WT	26.8333	2.98052
3	WT	27	2.9795
3	WT	27.1667	2.9846
3	WT	27.3333	2.97441
3	WT	27.5	2.98562
3	WT	27.6667	2.98154
3	WT	27.8333	3.0111
3	WT	28	3.00601
3	WT	28.1667	3.01518
3	WT	28.3333	3.05493
3	WT	28.5	3.05391
3	WT	28.6667	3.04474
3	WT	28.8333	3.05595
3	WT	29	3.04066
3	WT	29.1667	3.06003
3	WT	29.3333	3.05493
3	WT	29.5	3.07124
3	WT	29.6667	3.07328
3	WT	29.8333	3.0743
3	WT	30	3.05188
3	WT	30.1667	3.08348
3	WT	30.3333	3.08246
3	WT	30.5	3.06717
3	WT	30.6667	3.07022
3	WT	30.8333	3.10284
3	WT	31	3.12833
3	WT	31.1667	3.13444
3	WT	31.3333	3.08959
3	WT	31.5	3.1324
3	WT	31.6667	3.15177
3	WT	31.8333	3.10386
3	WT	32	3.10284
3	WT	32.1667	3.13342
3	WT	32.3333	3.09469
3	WT	32.5	3.09061
3	WT	32.6667	3.1426
3	WT	32.8333	3.09877
3	WT	33	3.10998
3	WT	33.1667	3.12221
3	WT	33.3333	3.12629
3	WT	33.5	3.13546
3	WT	33.6667	3.13546
3	WT	33.8333	3.13648
3	WT	34	3.12017
3	WT	34.1667	3.15687
3	WT	34.3333	3.11915
3	WT	34.5	3.15585
3	WT	34.6667	3.15789
3	WT	34.8333	3.15177
3	WT	35	3.16706
3	WT	35.1667	3.14158
3	WT	35.3333	3.13036
3	WT	35.5	3.11304
3	WT	35.6667	3.12323
3	WT	35.8333	3.15993
3	WT	36	3.16196
3	WT	36.1667	3.14973
3	WT	36.3333	3.14973
3	WT	36.5	3.1375
3	WT	36.6667	3.15789
3	WT	36.8333	3.16604
3	WT	37	3.1426
3	WT	37.1667	3.14667
3	WT	37.3333	3.15483
3	WT	37.5	3.13342
3	WT	37.6667	3.13342
3	WT	37.8333	3.16706
3	WT	38	3.1375
3	WT	38.1667	3.15789
3	WT	38.3333	3.15075
3	WT	38.5	3.12323
3	WT	38.6667	3.13036
3	WT	38.8333	3.14056
3	WT	39	3.11813
3	WT	39.1667	3.1375
3	WT	39.3333	3.13546
3	WT	39.5	3.14667
3	WT	39.6667	3.15891
3	WT	39.8333	3.11711
3	WT	40	3.1742
3	WT	40.1667	3.16502
3	WT	40.3333	3.13342
3	WT	40.5	3.14667
3	WT	40.6667	3.15279
3	WT	40.8333	3.15177
3	WT	41	3.11406
3	WT	41.1667	3.12935
3	WT	41.3333	3.17318
3	WT	41.5	3.13648
3	WT	41.6667	3.12527
3	WT	41.8333	3.13954
3	WT	42	3.13444
3	WT	42.1667	3.12221
3	WT	42.3333	3.15483
3	WT	42.5	3.19254
3	WT	42.6667	3.17216
3	WT	42.8333	3.16502
3	WT	43	3.1324
3	WT	43.1667	3.1324
3	WT	43.3333	3.14667
3	WT	43.5	3.13648
3	WT	43.6667	3.14769
3	WT	43.8333	3.09265
3	WT	44	3.14464
3	WT	44.1667	3.18133
3	WT	44.3333	3.10794
3	WT	44.5	3.1426
3	WT	44.6667	3.15687
3	WT	44.8333	3.16196
3	WT	45	3.1375
3	WT	45.1667	3.14871
3	WT	45.3333	3.1375
3	WT	45.5	3.18847
3	WT	45.6667	3.16298
3	WT	45.8333	3.13036
3	WT	46	3.15075
3	WT	46.1667	3.14362
3	WT	46.3333	3.16604
3	WT	46.5	3.14362
3	WT	46.6667	3.15279
3	WT	46.8333	3.14464
3	WT	47	3.15177
3	WT	47.1667	3.14769
3	WT	47.3333	3.12527
3	WT	47.5	3.1324
3	WT	47.6667	3.15075
3	WT	47.8333	3.15483
3	WT	48	3.11813
3	WT	48.1667	3.14871
3	WT	48.3333	3.18949
3	WT	48.5	3.11406
3	WT	48.6667	3.14464
3	WT	48.8333	3.1375
3	WT	49	3.15075
3	WT	49.1667	3.15075
3	WT	49.3333	3.13036
3	WT	49.5	3.14362
3	WT	49.6667	3.14158
3	WT	49.8333	3.13444
3	WT	50	3.17012
3	WT	50.1667	3.15483
3	WT	50.3333	3.15279
3	WT	50.5	3.15177
3	WT	50.6667	3.18847
3	WT	50.8333	3.15891
3	WT	51	3.14056
3	WT	51.1667	3.14667
3	WT	51.3333	3.15891
3	WT	51.5	3.15585
3	WT	51.6667	3.12119
3	WT	51.8333	3.14158
3	WT	52	3.14871
3	WT	52.1667	3.17318
3	WT	52.3333	3.15687
3	WT	52.5	3.14973
3	WT	52.6667	3.15279
3	WT	52.8333	3.14667
3	WT	53	3.13954
3	WT	53.1667	3.14871
3	WT	53.3333	3.15279
3	WT	53.5	3.13546
3	WT	53.6667	3.13036
3	WT	53.8333	3.15177
3	WT	54	3.14871
3	WT	54.1667	3.17114
3	WT	54.3333	3.15585
3	WT	54.5	3.164
3	WT	54.6667	3.15075
3	WT	54.8333	3.17114
3	WT	55	3.16706
3	WT	55.1667	3.15279
3	WT	55.3333	3.15483
3	WT	55.5	3.15483
3	WT	55.6667	3.16706
3	WT	55.8333	3.12935
3	WT	56	3.15687
3	WT	56.1667	3.15789
3	WT	56.3333	3.16298
3	WT	56.5	3.18439
3	WT	56.6667	3.1375
3	WT	56.8333	3.14158
3	WT	57	3.13648
3	WT	57.1667	3.15993
3	WT	57.3333	3.14871
3	WT	57.5	3.14973
3	WT	57.6667	3.16604
3	WT	57.8333	3.18847
3	WT	58	3.17725
3	WT	58.1667	3.1426
3	WT	58.3333	3.14973
3	WT	58.5	3.14769
3	WT	58.6667	3.17216
3	WT	58.8333	3.14362
3	WT	59	3.14056
3	WT	59.1667	3.17929
3	WT	59.3333	3.15075
3	WT	59.5	3.15585
3	WT	59.6667	3.17114
3	WT	59.8333	3.19866
3	WT	60	3.17725
3	WT	60.1667	3.16502
3	WT	60.3333	3.17318
3	WT	60.5	3.14362
3	WT	60.6667	3.18235
3	WT	60.8333	3.17623
3	WT	61	3.15687
3	WT	61.1667	3.21599
3	WT	61.3333	3.12221
3	WT	61.5	3.17827
3	WT	61.6667	3.21089
3	WT	61.8333	3.17827
3	WT	62	3.14871
3	WT	62.1667	3.16502
3	WT	62.3333	3.16604
3	WT	62.5	3.18847
3	WT	62.6667	3.19152
3	WT	62.8333	3.20681
3	WT	63	3.18643
3	WT	63.1667	3.18847
3	WT	63.3333	3.15789
3	WT	63.5	3.19458
3	WT	63.6667	3.18133
3	WT	63.8333	3.18031
3	WT	64	3.16706
3	WT	64.1667	3.12935
3	WT	64.3333	3.2058
3	WT	64.5	3.17929
3	WT	64.6667	3.15993
3	WT	64.8333	3.18847
3	WT	65	3.17725
3	WT	65.1667	3.19356
3	WT	65.3333	3.19152
3	WT	65.5	3.18133
3	WT	65.6667	3.16298
3	WT	65.8333	3.16706
3	WT	66	3.16502
3	WT	66.1667	3.19662
3	WT	66.3333	3.19254
3	WT	66.5	3.2058
3	WT	66.6667	3.20376
3	WT	66.8333	3.18745
3	WT	67	3.16196
3	WT	67.1667	3.20681
3	WT	67.3333	3.23739
3	WT	67.5	3.15891
3	WT	67.6667	3.15075
3	WT	67.8333	3.17725
3	WT	68	3.15075
3	WT	68.1667	3.1956
3	WT	68.3333	3.18745
3	WT	68.5	3.2007
3	WT	68.6667	3.15585
3	WT	68.8333	3.19356
3	WT	69	3.1956
3	WT	69.1667	3.17318
3	WT	69.3333	3.21497
3	WT	69.5	3.18133
3	WT	69.6667	3.21395
3	WT	69.8333	3.19152
3	WT	70	3.18133
3	WT	70.1667	3.19458
4	WT	0	0
4	WT	0.166667	0.00235803
4	WT	0.333333	0.00117902
4	WT	0.5	0.00117902
4	WT	0.666667	0
4	WT	0.833333	0.00117902
4	WT	1	0.00117902
4	WT	1.16667	0.00235803
4	WT	1.33333	-0.00235803
4	WT	1.5	0
4	WT	1.66667	-0.00353705
4	WT	1.83333	0
4	WT	2	-0.00117902
4	WT	2.16667	0.00117902
4	WT	2.33333	-0.00117902
4	WT	2.5	0
4	WT	2.66667	0
4	WT	2.83333	0.00353705
4	WT	3	0
4	WT	3.16667	0.00235803
4	WT	3.33333	0.00117902
4	WT	3.5	0.00117902
4	WT	3.66667	0.00235803
4	WT	3.83333	0.00117902
4	WT	4	-0.00117902
4	WT	4.16667	0
4	WT	4.33333	0.00589508
4	WT	4.5	0.00117902
4	WT	4.66667	0.00235803
4	WT	4.83333	0.00353705
4	WT	5	0.00471607
4	WT	5.16667	0.00235803
4	WT	5.33333	0.00471607
4	WT	5.5	0.00471607
4	WT	5.66667	0.00589508
4	WT	5.83333	0.00353705
4	WT	6	0.0070741
4	WT	6.16667	0.00589508
4	WT	6.33333	0.00589508
4	WT	6.5	0.0106111
4	WT	6.66667	0.00589508
4	WT	6.83333	0.00943213
4	WT	7	0.00943213
4	WT	7.16667	0.00943213
4	WT	7.33333	0.0106111
4	WT	7.5	0.0117902
4	WT	7.66667	0.0153272
4	WT	7.83333	0.0141482
4	WT	8	0.0129692
4	WT	8.16667	0.0176852
4	WT	8.33333	0.0176852
4	WT	8.5	0.0153272
4	WT	8.66667	0.0188643
4	WT	8.83333	0.0271174
4	WT	9	0.0259384
4	WT	9.16667	0.0235803
4	WT	9.33333	0.0282964
4	WT	9.5	0.0330125
4	WT	9.66667	0.0271174
4	WT	9.83333	0.0294754
4	WT	10	0.0377285
4	WT	10.1667	0.0436236
4	WT	10.3333	0.0471607
4	WT	10.5	0.0471607
4	WT	10.6667	0.0495187
4	WT	10.8333	0.0483397
4	WT	11	0.0577718
4	WT	11.1667	0.0624879
4	WT	11.3333	0.0660249
4	WT	11.5	0.0660249
4	WT	11.6667	0.073099
4	WT	11.8333	0.0801731
4	WT	12	0.0860682
4	WT	12.1667	0.0896052
4	WT	12.3333	0.103753
4	WT	12.5	0.10729
4	WT	12.6667	0.115544
4	WT	12.8333	0.126155
4	WT	13	0.130871
4	WT	13.1667	0.14384
4	WT	13.3333	0.146198
4	WT	13.5	0.152093
4	WT	13.6667	0.174494
4	WT	13.8333	0.200433
4	WT	14	0.206328
4	WT	14.1667	0.198075
4	WT	14.3333	0.220476
4	WT	14.5	0.22755
4	WT	14.6667	0.245235
4	WT	14.8333	0.251131
4	WT	15	0.280606
4	WT	15.1667	0.292396
4	WT	15.3333	0.306544
4	WT	15.5	0.332483
4	WT	15.6667	0.34781
4	WT	15.8333	0.354884
4	WT	16	0.385538
4	WT	16.1667	0.442131
4	WT	16.3333	0.440952
4	WT	16.5	0.473965
4	WT	16.6667	0.490471
4	WT	16.8333	0.528199
4	WT	17	0.593045
4	WT	17.1667	0.584792
4	WT	17.3333	0.643743
4	WT	17.5	0.690904
4	WT	17.6667	0.668502
4	WT	17.8333	0.799373
4	WT	18	0.760466
4	WT	18.1667	0.789941
4	WT	18.3333	0.868935
4	WT	18.5	0.907843
4	WT	18.6667	0.933781
4	WT	18.8333	1.03871
4	WT	19	1.06701
4	WT	19.1667	1.06347
4	WT	19.3333	1.14482
4	WT	19.5	1.18609
4	WT	19.6667	1.24504
4	WT	19.8333	1.27687
4	WT	20	1.33111
4	WT	20.1667	1.36766
4	WT	20.3333	1.44901
4	WT	20.5	1.4608
4	WT	20.6667	1.54569
4	WT	20.8333	1.57988
4	WT	21	1.67302
4	WT	21.1667	1.75673
4	WT	21.3333	1.76263
4	WT	21.5	1.86285
4	WT	21.6667	1.8652
4	WT	21.8333	1.93948
4	WT	22	1.95717
4	WT	22.1667	2.04677
4	WT	22.3333	2.07389
4	WT	22.5	2.12812
4	WT	22.6667	2.18118
4	WT	22.8333	2.22716
4	WT	23	2.24131
4	WT	23.1667	2.29672
4	WT	23.3333	2.35214
4	WT	23.5	2.38633
4	WT	23.6667	2.38515
4	WT	23.8333	2.41934
4	WT	24	2.43231
4	WT	24.1667	2.52663
4	WT	24.3333	2.52899
4	WT	24.5	2.56082
4	WT	24.6667	2.59266
4	WT	24.8333	2.57615
4	WT	25	2.60681
4	WT	25.1667	2.66104
4	WT	25.3333	2.65515
4	WT	25.5	2.70348
4	WT	25.6667	2.70466
4	WT	25.8333	2.76126
4	WT	26	2.7365
4	WT	26.1667	2.77894
4	WT	26.3333	2.79899
4	WT	26.5	2.82728
4	WT	26.6667	2.84143
4	WT	26.8333	2.85676
4	WT	27	2.84732
4	WT	27.1667	2.87326
4	WT	27.3333	2.88741
4	WT	27.5	2.94047
4	WT	27.6667	2.93221
4	WT	27.8333	2.93103
4	WT	28	2.91217
4	WT	28.1667	2.97466
4	WT	28.3333	2.96405
4	WT	28.5	2.98645
4	WT	28.6667	2.97702
4	WT	28.8333	3.01003
4	WT	29	2.97348
4	WT	29.1667	3.00178
4	WT	29.3333	3.00885
4	WT	29.5	3.0171
4	WT	29.6667	3.01592
4	WT	29.8333	3.04068
4	WT	30	3.04304
4	WT	30.1667	3.02771
4	WT	30.3333	2.99824
4	WT	30.5	3.04894
4	WT	30.6667	3.0454
4	WT	30.8333	3.04186
4	WT	31	3.08784
4	WT	31.1667	3.07841
4	WT	31.3333	3.08313
4	WT	31.5	3.08667
4	WT	31.6667	3.09374
4	WT	31.8333	3.07959
4	WT	32	3.10553
4	WT	32.1667	3.07605
4	WT	32.3333	3.07134
4	WT	32.5	3.08667
4	WT	32.6667	3.10553
4	WT	32.8333	3.10907
4	WT	33	3.07959
4	WT	33.1667	3.11378
4	WT	33.3333	3.10435
4	WT	33.5	3.11142
4	WT	33.6667	3.1126
4	WT	33.8333	3.12911
4	WT	34	3.13147
4	WT	34.1667	3.10907
4	WT	34.3333	3.11968
4	WT	34.5	3.10199
4	WT	34.6667	3.10907
4	WT	34.8333	3.12204
4	WT	35	3.10435
4	WT	35.1667	3.1185
4	WT	35.3333	3.10317
4	WT	35.5	3.135
4	WT	35.6667	3.11025
4	WT	35.8333	3.10553
4	WT	36	3.10671
4	WT	36.1667	3.13265
4	WT	36.3333	3.12793
4	WT	36.5	3.14915
4	WT	36.6667	3.12321
4	WT	36.8333	3.12321
4	WT	37	3.15151
4	WT	37.1667	3.11142
4	WT	37.3333	3.14797
4	WT	37.5	3.13029
4	WT	37.6667	3.11025
4	WT	37.8333	3.09846
4	WT	38	3.09846
4	WT	38.1667	3.11968
4	WT	38.3333	3.10317
4	WT	38.5	3.135
4	WT	38.6667	3.13736
4	WT	38.8333	3.13736
4	WT	39	3.12793
4	WT	39.1667	3.12321
4	WT	39.3333	3.14326
4	WT	39.5	3.11968
4	WT	39.6667	3.12911
4	WT	39.8333	3.13147
4	WT	40	3.1409
4	WT	40.1667	3.13147
4	WT	40.3333	3.12675
4	WT	40.5	3.12911
4	WT	40.6667	3.13618
4	WT	40.8333	3.11732
4	WT	41	3.12911
4	WT	41.1667	3.1409
4	WT	41.3333	3.135
4	WT	41.5	3.12911
4	WT	41.6667	3.14326
4	WT	41.8333	3.13854
4	WT	42	3.135
4	WT	42.1667	3.12793
4	WT	42.3333	3.11496
4	WT	42.5	3.13265
4	WT	42.6667	3.13265
4	WT	42.8333	3.11732
4	WT	43	3.12793
4	WT	43.1667	3.1633
4	WT	43.3333	3.13265
4	WT	43.5	3.12793
4	WT	43.6667	3.13147
4	WT	43.8333	3.15505
4	WT	44	3.13029
4	WT	44.1667	3.13265
4	WT	44.3333	3.14444
4	WT	44.5	3.12911
4	WT	44.6667	3.10199
4	WT	44.8333	3.14679
4	WT	45	3.13854
4	WT	45.1667	3.13854
4	WT	45.3333	3.1409
4	WT	45.5	3.1409
4	WT	45.6667	3.15505
4	WT	45.8333	3.14444
4	WT	46	3.12439
4	WT	46.1667	3.135
4	WT	46.3333	3.16684
4	WT	46.5	3.17509
4	WT	46.6667	3.15269
4	WT	46.8333	3.15269
4	WT	47	3.15269
4	WT	47.1667	3.13618
4	WT	47.3333	3.12675
4	WT	47.5	3.14797
4	WT	47.6667	3.14562
4	WT	47.8333	3.12675
4	WT	48	3.11142
4	WT	48.1667	3.18806
4	WT	48.3333	3.17038
4	WT	48.5	3.14797
4	WT	48.6667	3.16094
4	WT	48.8333	3.14797
4	WT	49	3.13265
4	WT	49.1667	3.14797
4	WT	49.3333	3.13618
4	WT	49.5	3.15387
4	WT	49.6667	3.13029
4	WT	49.8333	3.135
4	WT	50	3.15269
4	WT	50.1667	3.14797
4	WT	50.3333	3.17863
4	WT	50.5	3.13147
4	WT	50.6667	3.14915
4	WT	50.8333	3.12675
4	WT	51	3.12086
4	WT	51.1667	3.1126
4	WT	51.3333	3.15741
4	WT	51.5	3.14444
4	WT	51.6667	3.14797
4	WT	51.8333	3.13618
4	WT	52	3.14326
4	WT	52.1667	3.15269
4	WT	52.3333	3.14326
4	WT	52.5	3.15269
4	WT	52.6667	3.14797
4	WT	52.8333	3.17273
4	WT	53	3.16684
4	WT	53.1667	3.15151
4	WT	53.3333	3.13618
4	WT	53.5	3.15741
4	WT	53.6667	3.14915
4	WT	53.8333	3.17038
4	WT	54	3.16566
4	WT	54.1667	3.18099
4	WT	54.3333	3.15387
4	WT	54.5	3.16684
4	WT	54.6667	3.15151
4	WT	54.8333	3.1633
4	WT	55	3.16212
4	WT	55.1667	3.16094
4	WT	55.3333	3.14562
4	WT	55.5	3.14444
4	WT	55.6667	3.16212
4	WT	55.8333	3.15269
4	WT	56	3.16684
4	WT	56.1667	3.17745
4	WT	56.3333	3.15505
4	WT	56.5	3.16212
4	WT	56.6667	3.17863
4	WT	56.8333	3.15859
4	WT	57	3.17863
4	WT	57.1667	3.19513
4	WT	57.3333	3.18806
4	WT	57.5	3.16566
4	WT	57.6667	3.17038
4	WT	57.8333	3.15859
4	WT	58	3.16684
4	WT	58.1667	3.17273
4	WT	58.3333	3.15623
4	WT	58.5	3.14915
4	WT	58.6667	3.18099
4	WT	58.8333	3.19631
4	WT	59	3.17391
4	WT	59.1667	3.13736
4	WT	59.3333	3.16212
4	WT	59.5	3.15151
4	WT	59.6667	3.14562
4	WT	59.8333	3.1692
4	WT	60	3.18334
4	WT	60.1667	3.18924
4	WT	60.3333	3.1857
4	WT	60.5	3.15269
4	WT	60.6667	3.17038
4	WT	60.8333	3.17981
4	WT	61	3.21282
4	WT	61.1667	3.19985
4	WT	61.3333	3.18688
4	WT	61.5	3.19513
4	WT	61.6667	3.18334
4	WT	61.8333	3.17863
4	WT	62	3.22461
4	WT	62.1667	3.18099
4	WT	62.3333	3.21282
4	WT	62.5	3.1916
4	WT	62.6667	3.17038
4	WT	62.8333	3.15859
4	WT	63	3.18924
4	WT	63.1667	3.19042
4	WT	63.3333	3.1857
4	WT	63.5	3.18334
4	WT	63.6667	3.16684
4	WT	63.8333	3.17155
4	WT	64	3.18099
4	WT	64.1667	3.22107
4	WT	64.3333	3.214
4	WT	64.5	3.19867
4	WT	64.6667	3.19867
4	WT	64.8333	3.20339
4	WT	65	3.17863
4	WT	65.1667	3.23051
4	WT	65.3333	3.17863
4	WT	65.5	3.19513
4	WT	65.6667	3.19867
4	WT	65.8333	3.19749
4	WT	66	3.2081
4	WT	66.1667	3.21754
4	WT	66.3333	3.19985
4	WT	66.5	3.21164
4	WT	66.6667	3.1916
4	WT	66.8333	3.19867
4	WT	67	3.20692
4	WT	67.1667	3.22225
4	WT	67.3333	3.23168
4	WT	67.5	3.22107
4	WT	67.6667	3.20928
4	WT	67.8333	3.19631
4	WT	68	3.20575
4	WT	68.1667	3.22697
4	WT	68.3333	3.2081
4	WT	68.5	3.20103
4	WT	68.6667	3.22461
4	WT	68.8333	3.20339
4	WT	69	3.22697
4	WT	69.1667	3.22225
4	WT	69.3333	3.19513
4	WT	69.5	3.21636
4	WT	69.6667	3.21754
4	WT	69.8333	3.23051
4	WT	70	3.19631
4	WT	70.1667	3.21518
5	WT	0	0
5	WT	0.166667	0
5	WT	0.333333	0.001922
5	WT	0.5	0.00480501
5	WT	0.666667	0.00480501
5	WT	0.833333	0.00480501
5	WT	1	0.00864902
5	WT	1.16667	0.00864902
5	WT	1.33333	0.00961002
5	WT	1.5	0.010571
5	WT	1.66667	0.010571
5	WT	1.83333	0.012493
5	WT	2	0.016337
5	WT	2.16667	0.015376
5	WT	2.33333	0.018259
5	WT	2.5	0.021142
5	WT	2.66667	0.021142
5	WT	2.83333	0.022103
5	WT	3	0.0259471
5	WT	3.16667	0.0269081
5	WT	3.33333	0.0269081
5	WT	3.5	0.0297911
5	WT	3.66667	0.0317131
5	WT	3.83333	0.0374791
5	WT	4	0.0365181
5	WT	4.16667	0.0394011
5	WT	4.33333	0.0432451
5	WT	4.5	0.0432451
5	WT	4.66667	0.0451671
5	WT	4.83333	0.0499721
5	WT	5	0.0509331
5	WT	5.16667	0.0538161
5	WT	5.33333	0.0547771
5	WT	5.5	0.0586211
5	WT	5.66667	0.0634261
5	WT	5.83333	0.0643871
5	WT	6	0.0672701
5	WT	6.16667	0.0701531
5	WT	6.33333	0.0749581
5	WT	6.5	0.0739971
5	WT	6.66667	0.0807242
5	WT	6.83333	0.0816852
5	WT	7	0.0864902
5	WT	7.16667	0.0893732
5	WT	7.33333	0.0922562
5	WT	7.5	0.0941782
5	WT	7.66667	0.0989832
5	WT	7.83333	0.101866
5	WT	8	0.108593
5	WT	8.16667	0.108593
5	WT	8.33333	0.113398
5	WT	8.5	0.117242
5	WT	8.66667	0.122047
5	WT	8.83333	0.126852
5	WT	9	0.130696
5	WT	9.16667	0.140306
5	WT	9.33333	0.14415
5	WT	9.5	0.145111
5	WT	9.66667	0.15376
5	WT	9.83333	0.157604
5	WT	10	0.16337
5	WT	10.1667	0.172019
5	WT	10.3333	0.181629
5	WT	10.5	0.185473
5	WT	10.6667	0.197966
5	WT	10.8333	0.197966
5	WT	11	0.21142
5	WT	11.1667	0.218147
5	WT	11.3333	0.224874
5	WT	11.5	0.234484
5	WT	11.6667	0.246016
5	WT	11.8333	0.251783
5	WT	12	0.256588
5	WT	12.1667	0.270042
5	WT	12.3333	0.282535
5	WT	12.5	0.289262
5	WT	12.6667	0.300794
5	WT	12.8333	0.310404
5	WT	13	0.328663
5	WT	13.1667	0.337312
5	WT	13.3333	0.349805
5	WT	13.5	0.358454
5	WT	13.6667	0.382479
5	WT	13.8333	0.386323
5	WT	14	0.392089
5	WT	14.1667	0.417075
5	WT	14.3333	0.420919
5	WT	14.5	0.4411
5	WT	14.6667	0.459359
5	WT	14.8333	0.465125
5	WT	15	0.485306
5	WT	15.1667	0.49876
5	WT	15.3333	0.515097
5	WT	15.5	0.539122
5	WT	15.6667	0.557381
5	WT	15.8333	0.576601
5	WT	16	0.600626
5	WT	16.1667	0.616963
5	WT	16.3333	0.646754
5	WT	16.5	0.660208
5	WT	16.6667	0.679428
5	WT	16.8333	0.703453
5	WT	17	0.727478
5	WT	17.1667	0.737088
5	WT	17.3333	0.778412
5	WT	17.5	0.798593
5	WT	17.6667	0.837994
5	WT	17.8333	0.884122
5	WT	18	0.887966
5	WT	18.1667	0.908147
5	WT	18.3333	0.93986
5	WT	18.5	0.993676
5	WT	18.6667	1.01578
5	WT	18.8333	1.04365
5	WT	19	1.07921
5	WT	19.1667	1.14263
5	WT	19.3333	1.14551
5	WT	19.5	1.18203
5	WT	19.6667	1.20798
5	WT	19.8333	1.2666
5	WT	20	1.31753
5	WT	20.1667	1.34156
5	WT	20.3333	1.37712
5	WT	20.5	1.4242
5	WT	20.6667	1.46168
5	WT	20.8333	1.5328
5	WT	21	1.56451
5	WT	21.1667	1.59622
5	WT	21.3333	1.66253
5	WT	21.5	1.65004
5	WT	21.6667	1.72788
5	WT	21.8333	1.75095
5	WT	22	1.79131
5	WT	22.1667	1.81245
5	WT	22.3333	1.86242
5	WT	22.5	1.922
5	WT	22.6667	1.95852
5	WT	22.8333	1.97966
5	WT	23	2.00465
5	WT	23.1667	2.06904
5	WT	23.3333	2.10171
5	WT	23.5	2.15745
5	WT	23.6667	2.22664
5	WT	23.8333	2.23817
5	WT	24	2.26893
5	WT	24.1667	2.30833
5	WT	24.3333	2.34677
5	WT	24.5	2.39482
5	WT	24.6667	2.44094
5	WT	24.8333	2.50053
5	WT	25	2.51686
5	WT	25.1667	2.53128
5	WT	25.3333	2.54473
5	WT	25.5	2.55723
5	WT	25.6667	2.62834
5	WT	25.8333	2.62257
5	WT	26	2.64564
5	WT	26.1667	2.686
5	WT	26.3333	2.67351
5	WT	26.5	2.69849
5	WT	26.6667	2.74366
5	WT	26.8333	2.71771
5	WT	27	2.79267
5	WT	27.1667	2.77153
5	WT	27.3333	2.77441
5	WT	27.5	2.81189
5	WT	27.6667	2.81862
5	WT	27.8333	2.81862
5	WT	28	2.8388
5	WT	28.1667	2.87147
5	WT	28.3333	2.88108
5	WT	28.5	2.89838
5	WT	28.6667	2.92721
5	WT	28.8333	2.93586
5	WT	29	2.93394
5	WT	29.1667	2.93202
5	WT	29.3333	2.97238
5	WT	29.5	2.94067
5	WT	29.6667	2.95989
5	WT	29.8333	2.99064
5	WT	30	2.97718
5	WT	30.1667	3.00313
5	WT	30.3333	3.02427
5	WT	30.5	3.00409
5	WT	30.6667	3.00986
5	WT	30.8333	3.0262
5	WT	31	3.02716
5	WT	31.1667	3.06464
5	WT	31.3333	3.04445
5	WT	31.5	3.06079
5	WT	31.6667	3.04542
5	WT	31.8333	3.02716
5	WT	32	3.06175
5	WT	32.1667	3.08674
5	WT	32.3333	3.08289
5	WT	32.5	3.05887
5	WT	32.6667	3.1098
5	WT	32.8333	3.06464
5	WT	33	3.11749
5	WT	33.1667	3.10308
5	WT	33.3333	3.10788
5	WT	33.5	3.08001
5	WT	33.6667	3.13287
5	WT	33.8333	3.05214
5	WT	34	3.09731
5	WT	34.1667	3.12518
5	WT	34.3333	3.11749
5	WT	34.5	3.13191
5	WT	34.6667	3.09923
5	WT	34.8333	3.13094
5	WT	35	3.13959
5	WT	35.1667	3.16554
5	WT	35.3333	3.08097
5	WT	35.5	3.13287
5	WT	35.6667	3.11076
5	WT	35.8333	3.15881
5	WT	36	3.10692
5	WT	36.1667	3.15881
5	WT	36.3333	3.13479
5	WT	36.5	3.15497
5	WT	36.6667	3.16554
5	WT	36.8333	3.14536
5	WT	37	3.11845
5	WT	37.1667	3.15497
5	WT	37.3333	3.13671
5	WT	37.5	3.12518
5	WT	37.6667	3.14152
5	WT	37.8333	3.13191
5	WT	38	3.13959
5	WT	38.1667	3.08289
5	WT	38.3333	3.14152
5	WT	38.5	3.1223
5	WT	38.6667	3.11653
5	WT	38.8333	3.10404
5	WT	39	3.1223
5	WT	39.1667	3.1444
5	WT	39.3333	3.11461
5	WT	39.5	3.16266
5	WT	39.6667	3.16458
5	WT	39.8333	3.12037
5	WT	40	3.15977
5	WT	40.1667	3.1098
5	WT	40.3333	3.19533
5	WT	40.5	3.1271
5	WT	40.6667	3.12518
5	WT	40.8333	3.12518
5	WT	41	3.16266
5	WT	41.1667	3.15113
5	WT	41.3333	3.10884
5	WT	41.5	3.12806
5	WT	41.6667	3.17899
5	WT	41.8333	3.12998
5	WT	42	3.13287
5	WT	42.1667	3.11653
5	WT	42.3333	3.12326
5	WT	42.5	3.13959
5	WT	42.6667	3.15977
5	WT	42.8333	3.14152
5	WT	43	3.09347
5	WT	43.1667	3.1223
5	WT	43.3333	3.11557
5	WT	43.5	3.11365
5	WT	43.6667	3.11557
5	WT	43.8333	3.15305
5	WT	44	3.11076
5	WT	44.1667	3.17131
5	WT	44.3333	3.1444
5	WT	44.5	3.15977
5	WT	44.6667	3.14248
5	WT	44.8333	3.16938
5	WT	45	3.13287
5	WT	45.1667	3.12902
5	WT	45.3333	3.1444
5	WT	45.5	3.17035
5	WT	45.6667	3.14824
5	WT	45.8333	3.09731
5	WT	46	3.15209
5	WT	46.1667	3.13575
5	WT	46.3333	3.11557
5	WT	46.5	3.1886
5	WT	46.6667	3.15593
5	WT	46.8333	3.08674
5	WT	47	3.15209
5	WT	47.1667	3.15305
5	WT	47.3333	3.12806
5	WT	47.5	3.10211
5	WT	47.6667	3.12998
5	WT	47.8333	3.09347
5	WT	48	3.15209
5	WT	48.1667	3.14344
5	WT	48.3333	3.15113
5	WT	48.5	3.13094
5	WT	48.6667	3.11845
5	WT	48.8333	3.15209
5	WT	49	3.19053
5	WT	49.1667	3.1271
5	WT	49.3333	3.15977
5	WT	49.5	3.13094
5	WT	49.6667	3.14248
5	WT	49.8333	3.14632
5	WT	50	3.13959
5	WT	50.1667	3.10788
5	WT	50.3333	3.15209
5	WT	50.5	3.16074
5	WT	50.6667	3.15113
5	WT	50.8333	3.1223
5	WT	51	3.12037
5	WT	51.1667	3.16266
5	WT	51.3333	3.16554
5	WT	51.5	3.17707
5	WT	51.6667	3.17035
[truncated: 13,615 more rows]

## Sheet: Fig2F
Strain	mu
WT	0.266788
WT	0.270222		Tukey's HSD test
WT	0.267692		Comparison	P.Value
WT	0.30566		rad54-rad51	<0.0001
WT	0.243791		rad54rad51-rad51	0.682733
WT	0.25979		rad54rad51-rad54	<0.0001
rad51	0.206428
rad51	0.204066
rad51	0.198104
rad51	0.207974
rad51	0.189764
rad51	0.192595
rad51	0.1887
rad54	0.128932
rad54	0.131909
rad54	0.145375
rad54	0.125811
rad54	0.130608
rad54	0.141949
rad54	0.135978
rad54	0.123804
rad54	0.114113
rad54	0.111387
rad54	0.116744
rad54	0.123016
rad54	0.11223
rad54	0.124118
rad54	0.111365
rad54rad51	0.205911
rad54rad51	0.205608
rad54rad51	0.18238
rad54rad51	0.179708
rad54rad51	0.188
rad54rad51	0.182878
rad54rad51	0.162518
rad54rad51	0.18281
rad54rad51	0.174316

## Sheet: Fig2G
Strain	ID	Viability
WT	1	0.989583
WT	2	0.979167		Tukey's HSD test
WT	3	1		Comparison	P.Value
WT	4	0.989583		rad54-rad51	0.00104761
WT	5	0.979167		rad51rad54-rad51	0.885681
WT	6	0.989583		rad51rad54-rad54	0.0054654
rad51	1	0.677083
rad51	2	0.510417
rad51	3	0.510417
rad51	4	0.65625
rad51	5	0.5
rad51	6	0.375
rad54	1	0.354167
rad54	2	0.364583
rad54	3	0.197917
rad54	4	0.447917
rad54	5	0.208333
rad54	6	0.15625
rad51rad54	1	0.53125
rad51rad54	2	0.59375
rad51rad54	3	0.510417
rad51rad54	4	0.583333
rad51rad54	5	0.322917
rad51rad54	6	0.447917

## Sheet: Fig3A
Strain	Length
WT	12.0098
WT	12.0621
WT	10.2788		Dunn's test
WT	12.3838		Comparison	P.Value
WT	11.68		rad54-rad54cds1	0.477805
WT	12.9493		rad54-rad54chk1	4.05e-215
WT	9.99088		rad54cds1-rad54chk1	1.18e-198
WT	11.7733		WT-cds1	0.417232
WT	10.566		WT-chk1	1
WT	9.09483		cds1-chk1	0.0220309
WT	11.5859
WT	15.4267
WT	13.1118
WT	15.2216
WT	16.1571
WT	13.674
WT	15.0712
WT	10.4799
WT	12.0251
WT	10.0239
WT	8.2583
WT	9.87667
WT	14.591
WT	10.9304
WT	9.13103
WT	9.93377
WT	9.18733
WT	14.0094
WT	10.7808
WT	10.5933
WT	14.4317
WT	12.8938
WT	9.98686
WT	10.5636
WT	10.6907
WT	14.8492
WT	15.0076
WT	9.53803
WT	11.0977
WT	13.1986
WT	11.4934
WT	15.1645
WT	13.9065
WT	10.6255
WT	10.6617
WT	14.6513
WT	15.5313
WT	14.7261
WT	13.3917
WT	10.6046
WT	9.88632
WT	9.23238
WT	9.29512
WT	14.4671
WT	11.6688
WT	11.6985
WT	8.20602
WT	11.3752
WT	11.8811
WT	12.346
WT	10.3561
WT	9.87425
WT	13.9403
WT	9.41577
WT	15.479
WT	8.59292
WT	13.2477
WT	14.9449
WT	13.0354
WT	11.1065
WT	12.4048
WT	14.2894
WT	11.3261
WT	14.5733
WT	11.4146
WT	13.9917
WT	11.0526
WT	13.1094
WT	9.53964
WT	10.0255
WT	15.3624
WT	9.56699
WT	10.4156
WT	10.1043
WT	12.6461
WT	15.4082
WT	13.0233
WT	11.5779
WT	15.7283
WT	18.4221
WT	9.20744
WT	9.1447
WT	14.0609
WT	11.6937
WT	9.74716
WT	10.0568
WT	11.7492
WT	10.5596
WT	9.55653
WT	14.11
WT	9.87506
WT	13.004
WT	11.4781
WT	17.2261
WT	11.1307
WT	9.30718
WT	10.373
WT	12.7418
WT	11.2352
WT	11.6012
WT	11.4017
WT	13.3523
WT	11.9817
WT	10.4333
WT	9.63214
WT	11.972
WT	15.5924
WT	13.8582
WT	12.4892
WT	15.9359
WT	13.6708
WT	12.9815
WT	8.61383
WT	10.9336
WT	9.54527
WT	9.17125
WT	11.824
WT	14.6199
WT	13.4448
WT	10.9513
WT	15.9536
WT	13.6612
WT	10.3697
WT	11.084
WT	11.6527
WT	12.6042
WT	9.92814
WT	12.6058
WT	10.8556
WT	10.9143
WT	10.4285
WT	13.9105
WT	12.6525
WT	11.7934
WT	14.2628
WT	11.462
WT	12.6525
WT	14.2475
WT	10.4365
WT	13.5992
WT	16.4273
WT	9.79703
WT	16.0678
WT	10.4968
WT	9.51712
WT	9.31684
WT	9.14551
WT	9.26616
WT	16.3485
WT	14.3191
WT	10.6545
WT	12.4192
WT	10.9159
WT	16.367
WT	11.8055
WT	10.8499
WT	11.2939
WT	10.4003
WT	12.2632
WT	11.6961
WT	12.5061
WT	14.069
WT	15.6125
WT	14.9288
WT	12.4546
WT	10.9593
WT	9.65869
WT	14.5926
WT	10.27
WT	12.2479
WT	11.5344
WT	10.463
WT	9.99169
WT	10.6247
WT	10.3746
WT	11.5192
WT	11.0711
WT	11.1805
WT	11.4162
WT	14.1397
WT	11.3494
WT	9.60399
WT	9.78175
WT	11.9414
WT	10.7365
WT	9.35866
WT	14.6923
WT	13.8944
WT	12.63
WT	11.3414
WT	12.9083
WT	9.14712
WT	16.7338
WT	13.4416
WT	11.0116
WT	13.6402
WT	12.4031
WT	12.5769
WT	9.13907
WT	10.0255
WT	14.2861
WT	10.2539
WT	16.3606
WT	11.458
WT	14.5516
WT	14.7173
WT	14.2234
WT	10.1775
WT	11.0028
WT	13.7818
WT	9.39084
WT	8.84548
WT	15.7195
WT	11.203
WT	12.0114
WT	14.4784
WT	8.38459
WT	12.519
WT	9.57503
WT	14.2443
WT	9.87425
WT	9.47127
WT	15.8948
WT	8.1843
WT	8.88409
WT	9.03531
WT	10.1228
WT	12.6187
WT	8.77148
WT	13.9942
WT	10.0697
WT	9.53884
WT	14.4518
WT	14.4414
WT	13.115
WT	9.81795
WT	9.32327
WT	10.4317
WT	12.0661
WT	13.8108
WT	8.45135
WT	15.261
WT	10.4799
WT	9.28064
WT	13.3105
WT	10.5145
WT	13.3354
WT	11.6302
WT	10.492
WT	12.1482
WT	10.6657
WT	12.4442
WT	14.2218
WT	12.6284
WT	9.76003
WT	10.6947
WT	13.3668
WT	13.9845
WT	10.2137
WT	14.7567
WT	13.8397
WT	8.9034
WT	13.9169
WT	16.6509
WT	15.2433
WT	13.7207
WT	13.7955
WT	13.4593
WT	13.0378
WT	13.4174
WT	11.1982
WT	13.078
WT	11.047
WT	14.809
WT	13.5244
WT	12.1425
WT	15.0117
WT	13.6451
WT	13.7263
WT	9.02083
WT	13.1882
WT	10.6633
WT	8.88811
WT	16.0453
WT	8.90983
WT	10.2137
WT	9.65225
WT	10.4735
WT	11.425
WT	10.2097
WT	11.1339
WT	8.97177
WT	13.4786
WT	10.673
WT	10.0359
WT	13.3869
WT	15.0133
WT	15.3109
WT	10.5499
WT	14.2073
WT	11.4669
WT	11.2642
WT	12.4989
WT	9.11092
WT	10.5982
WT	14.2427
WT	10.7333
WT	15.072
WT	8.48352
WT	13.3732
WT	11.0365
WT	8.64279
WT	8.5535
WT	11.3197
WT	8.52615
WT	9.80508
WT	8.41837
WT	9.31684
WT	9.30155
WT	9.76888
WT	9.49058
WT	11.5948
WT	8.9042
WT	13.7287
WT	12.5117
WT	10.0778
WT	10.1099
WT	13.041
WT	12.3573
WT	9.66029
WT	12.4216
WT	11.6607
WT	12.0935
WT	12.5238
WT	10.8137
WT	10.8491
WT	9.32568
WT	9.95469
WT	14.3995
WT	16.2842
WT	14.4559
WT	11.2441
WT	10.8998
WT	13.9073
WT	9.24042
WT	13.2099
WT	12.5439
WT	12.1409
WT	10.2129
WT	9.82197
WT	11.0864
WT	10.4928
WT	9.98606
WT	15.0463
WT	11.6422
WT	9.66592
WT	14.6923
WT	11.524
WT	12.1723
WT	8.71598
WT	14.6835
WT	15.2457
WT	12.4192
WT	13.3869
WT	11.6599
WT	16.0099
WT	11.2288
WT	11.2425
WT	11.1548
WT	13.892
WT	12.2447
WT	8.38861
WT	11.6149
WT	9.85817
WT	10.2073
WT	13.1005
WT	9.60238
WT	14.9119
WT	8.66531
WT	13.078
WT	10.0054
WT	16.3783
WT	14.0593
WT	9.85173
WT	15.0253
WT	11.4629
WT	13.6008
WT	11.6446
WT	9.58951
WT	17.321
WT	17.0724
WT	9.16159
WT	9.17929
WT	10.8676
WT	14.8162
WT	9.6804
WT	16.0774
WT	10.8234
WT	12.6123
WT	12.9155
WT	8.69024
WT	15.9029
WT	10.6545
WT	9.72223
WT	12.2238
WT	14.5725
WT	15.0631
WT	10.4478
WT	8.7184
WT	9.55653
WT	9.76727
WT	11.4162
WT	10.4075
WT	15.002
WT	14.6779
WT	16.0774
WT	9.84047
WT	9.53964
WT	9.89195
WT	13.9789
WT	9.96756
WT	13.5912
WT	14.5701
WT	18.846
WT	9.78577
WT	11.1532
WT	9.93538
WT	14.5009
WT	14.303
WT	10.1252
WT	9.69166
WT	8.78355
WT	12.449
WT	11.9246
WT	11.9439
WT	12.0251
WT	9.78658
WT	11.0969
WT	10.9843
WT	11.4564
WT	13.8389
WT	8.28646
WT	8.94764
WT	9.11575
WT	10.8347
WT	12.0058
WT	9.90482
WT	11.5288
WT	10.4751
WT	10.6722
WT	14.9546
WT	14.1414
WT	11.8618
WT	12.5399
WT	9.63295
WT	13.9
WT	12.0782
WT	9.54286
WT	13.4633
WT	15.6262
WT	15.1034
WT	10.3858
WT	15.2618
WT	13.5317
WT	9.13746
WT	12.8126
WT	8.45376
WT	10.2081
WT	9.39084
WT	11.6929
WT	9.13746
WT	8.55511
WT	10.1131
WT	9.60962
WT	13.6233
WT	16.2359
WT	13.9266
WT	15.7283
WT	12.371
WT	10.5732
WT	12.297
WT	12.4643
WT	11.5586
WT	13.4898
WT	11.0293
WT	11.7741
WT	10.4212
WT	10.1252
WT	13.5678
WT	10.0359
WT	11.0655
WT	9.87506
WT	9.41497
WT	13.962
WT	11.0526
WT	10.5652
WT	10.5652
WT	11.0904
WT	9.82197
WT	9.50988
WT	13.0128
WT	16.4748
WT	13.1464
WT	15.1597
WT	11.0631
WT	9.3651
WT	13.3426
WT	9.13022
WT	14.3762
WT	14.2709
WT	9.65225
WT	9.62329
WT	10.537
WT	14.5009
WT	13.5711
WT	16.3228
WT	13.6684
WT	14.155
WT	9.13505
WT	9.99249
WT	14.2797
WT	11.1266
WT	9.33453
WT	9.61605
WT	15.6938
WT	14.0553
WT	15.0816
WT	8.25509
WT	14.7792
WT	14.562
WT	13.8067
WT	9.46001
WT	13.6579
WT	10.056
WT	15.8932
WT	8.90581
WT	12.2447
WT	12.7796
WT	7.92772
WT	8.57763
WT	10.7977
WT	12.042
WT	10.2579
WT	12.9614
WT	9.2919
WT	12.8134
WT	14.3891
WT	13.7416
WT	15.3439
WT	16.8593
WT	10.9818
WT	13.7054
WT	13.8783
WT	15.0414
WT	10.8733
WT	14.3875
WT	15.3406
WT	9.69086
WT	14.7068
WT	16.6003
WT	11.6036
WT	15.0816
WT	14.5902
WT	14.0086
WT	11.536
WT	10.019
WT	12.1248
WT	10.1325
WT	12.2238
WT	13.477
WT	9.81232
WT	11.7757
WT	13.5518
WT	13.9539
WT	11.3744
WT	14.961
WT	11.6511
WT	10.9352
WT	11.7749
WT	11.82
WT	11.816
WT	12.1079
WT	14.8958
WT	16.4611
WT	10.94
WT	11.8055
WT	13.4223
WT	10.1686
WT	10.7148
WT	14.369
WT	17.107
WT	15.5964
WT	8.76907
WT	9.43668
WT	15.0318
WT	11.5336
WT	11.8747
WT	11.4331
WT	8.30415
WT	14.5757
WT	8.41515
WT	11.3406
WT	15.1194
WT	14.5846
WT	9.44794
WT	11.5859
WT	11.6937
WT	10.1123
WT	12.1852
WT	16.6003
WT	10.1204
WT	15.5031
WT	14.7567
WT	11.2159
WT	10.4968
WT	12.3219
WT	8.27922
WT	15.0672
WT	11.0824
WT	10.8379
WT	10.648
WT	11.4934
WT	8.30415
WT	12.7257
WT	11.462
WT	9.99249
WT	9.22112
WT	9.28707
WT	9.02727
WT	10.9119
WT	10.2821
WT	9.92091
WT	9.44071
WT	10.1276
WT	9.98767
WT	9.11816
WT	10.5451
WT	12.3871
WT	15.7396
WT	9.32247
WT	11.6688
WT	9.3844
WT	9.65225
WT	11.7806
WT	14.2982
WT	14.6602
WT	11.7749
WT	13.4383
WT	9.8831
WT	11.6422
WT	15.1878
WT	12.0959
WT	11.9632
WT	16.3863
WT	15.6954
WT	11.5521
WT	12.5117
WT	17.2631
WT	14.2451
WT	10.5966
WT	11.524
WT	10.8202
WT	11.8256
WT	9.78577
WT	10.6151
WT	9.19618
WT	14.1381
WT	16.6598
WT	14.5741
WT	9.70856
WT	13.8502
WT	8.28565
WT	12.0162
WT	11.0486
WT	9.46484
WT	14.1912
WT	13.1335
WT	13.1713
WT	10.2177
WT	11.816
WT	13.9459
WT	13.7866
WT	14.2186
WT	15.7098
WT	12.9622
WT	10.5837
WT	10.5258
WT	13.4794
WT	13.9169
WT	13.2163
WT	13.119
WT	12.5447
WT	13.9467
WT	12.9002
WT	13.8952
WT	14.9135
WT	14.3207
WT	12.149
WT	14.7663
WT	9.29592
WT	13.3394
WT	12.7667
WT	13.4351
WT	16.6855
WT	13.2759
WT	11.9583
WT	14.1381
WT	14.8009
WT	9.9008
WT	8.74413
WT	9.06668
WT	8.43044
WT	10.1582
WT	11.0735
WT	10.7027
WT	15.1782
WT	13.4834
WT	12.4409
WT	15.327
WT	12.827
WT	9.94343
WT	8.9042
WT	11.084
WT	10.8499
WT	11.5473
WT	10.3955
WT	14.3915
WT	13.308
WT	12.7965
WT	10.4518
WT	9.25812
WT	9.41175
WT	16.445
WT	9.20583
WT	16.7531
WT	10.7365
WT	11.2762
WT	9.43347
WT	9.2179
WT	12.9726
WT	14.9859
WT	12.1369
WT	16.3244
WT	10.6891
WT	15.5667
WT	10.0906
WT	8.62268
WT	15.0205
WT	15.8707
WT	12.2889
WT	10.5185
WT	15.0712
WT	14.196
WT	11.2039
WT	9.36912
WT	13.9724
WT	10.7832
WT	12.1144
WT	10.7076
WT	12.6493
WT	10.3158
WT	10.4285
WT	10.4582
WT	9.38118
WT	14.3497
WT	11.1998
WT	11.2618
WT	9.71016
WT	10.336
WT	10.2233
WT	9.53723
WT	11.1178
WT	9.8638
WT	10.7687
WT	8.67255
WT	11.6406
WT	13.9089
WT	13.0402
WT	16.5166
WT	11.4444
WT	12.0138
WT	13.4786
WT	14.1068
WT	16.1699
WT	15.1661
WT	15.105
WT	14.0553
WT	9.98928
WT	13.7263
WT	12.8793
WT	8.72403
WT	10.7277
WT	16.0179
WT	12.0171
WT	8.2575
WT	12.3452
WT	12.56
WT	11.8353
WT	9.59595
WT	13.8502
WT	16.1876
WT	12.6734
WT	14.332
WT	11.3052
WT	8.98705
WT	8.99027
WT	11.4411
WT	10.6665
WT	15.487
WT	14.8299
WT	12.8471
WT	12.0235
WT	11.783
WT	15.3664
WT	15.6214
WT	11.8739
WT	15.3656
WT	13.6065
WT	9.26053
WT	11.302
WT	12.186
WT	12.8439
WT	15.2224
WT	15.635
WT	10.7727
WT	10.8371
WT	10.3866
WT	15.3567
WT	16.8166
WT	16.0855
WT	9.05622
WT	16.2287
WT	10.6875
WT	12.6123
WT	11.1813
WT	9.83162
WT	15.2538
WT	14.9827
WT	14.6159
WT	14.7881
WT	12.9244
WT	13.3812
WT	9.04738
WT	14.0046
WT	9.04899
WT	9.16481
WT	13.2566
WT	13.7939
WT	9.26455
WT	11.0116
WT	15.2015
WT	9.81714
WT	10.3577
WT	17.6741
WT	10.9553
WT	12.1659
WT	13.9893
WT	15.0245
WT	9.06346
WT	10.2105
WT	15.2916
WT	13.0506
WT	11.2746
WT	10.5748
WT	14.7478
WT	12.1152
WT	12.2841
WT	12.449
WT	11.0647
WT	8.49398
WT	11.5071
WT	8.22854
WT	9.54366
WT	10.5274
WT	11.6454
WT	13.4367
WT	11.9648
WT	14.5829
WT	11.8417
WT	10.7977
WT	10.6577
WT	12.0814
WT	11.6712
WT	15.3302
WT	14.6843
WT	16.0589
WT	11.7178
WT	13.1536
WT	10.5121
WT	15.0318
WT	15.1058
WT	12.6734
WT	9.27581
WT	9.28868
WT	13.074
WT	10.5314
WT	13.6338
WT	10.5539
WT	13.5437
WT	10.1815
WT	10.1912
WT	12.1538
WT	11.0293
WT	9.0337
WT	10.0601
WT	9.77451
WT	9.84449
WT	10.796
WT	12.1015
WT	12.5343
WT	10.7357
WT	10.5555
WT	10.8395
WT	11.8787
WT	12.0693
WT	11.1982
WT	15.0471
WT	10.71
WT	14.7181
WT	14.6433
WT	15.5273
WT	13.5051
WT	15.0784
WT	14.5644
WT	16.6445
WT	12.0894
WT	11.7774
WT	15.4388
WT	10.1654
WT	13.6716
WT	10.2861
WT	13.2533
WT	11.372
WT	14.9385
WT	14.1365
WT	14.7261
WT	9.93538
WT	12.5294
WT	12.1425
WT	13.2976
WT	8.97901
WT	9.54527
WT	13.7834
WT	14.0489
WT	15.4533
WT	13.5759
WT	14.447
WT	10.5298
WT	12.864
WT	9.5871
WT	10.052
WT	8.92914
WT	14.1663
WT	11.6462
WT	12.963
chk1_rad54	9.89597
chk1_rad54	12.0935
chk1_rad54	14.196
chk1_rad54	9.43347
chk1_rad54	18.0063
chk1_rad54	7.29469
chk1_rad54	9.22273
chk1_rad54	10.4655
chk1_rad54	10.1992
chk1_rad54	7.70571
chk1_rad54	7.45636
chk1_rad54	13.9966
chk1_rad54	7.46521
chk1_rad54	15.4179
chk1_rad54	11.5747
chk1_rad54	8.63796
chk1_rad54	7.93254
chk1_rad54	7.76121
chk1_rad54	7.70813
chk1_rad54	7.58104
chk1_rad54	10.9923
chk1_rad54	7.42741
chk1_rad54	6.35038
chk1_rad54	12.001
chk1_rad54	7.58989
chk1_rad54	7.63895
chk1_rad54	9.58629
chk1_rad54	10.4051
chk1_rad54	10.2475
chk1_rad54	9.70614
chk1_rad54	11.6704
chk1_rad54	12.1321
chk1_rad54	9.58629
chk1_rad54	8.69829
chk1_rad54	9.31764
chk1_rad54	8.57844
chk1_rad54	13.0651
chk1_rad54	7.29469
chk1_rad54	6.5571
chk1_rad54	7.97919
chk1_rad54	8.00735
chk1_rad54	10.0054
chk1_rad54	10.8773
chk1_rad54	8.85353
chk1_rad54	8.54948
chk1_rad54	11.7959
chk1_rad54	7.65263
chk1_rad54	9.33453
chk1_rad54	9.51229
chk1_rad54	11.1709
chk1_rad54	10.673
chk1_rad54	8.88811
chk1_rad54	7.6285
chk1_rad54	9.52758
chk1_rad54	8.64279
chk1_rad54	8.48513
chk1_rad54	12.1691
chk1_rad54	10.1292
chk1_rad54	7.58426
chk1_rad54	9.02083
chk1_rad54	9.73912
chk1_rad54	9.70373
chk1_rad54	12.4876
chk1_rad54	7.49176
chk1_rad54	11.2119
chk1_rad54	11.9254
chk1_rad54	9.07794
chk1_rad54	11.4411
chk1_rad54	10.5491
chk1_rad54	9.55653
chk1_rad54	10.1461
chk1_rad54	9.55734
chk1_rad54	20.2199
chk1_rad54	8.91627
chk1_rad54	8.63313
chk1_rad54	11.3808
chk1_rad54	17.1939
chk1_rad54	8.70392
chk1_rad54	10.0005
chk1_rad54	8.9774
chk1_rad54	6.68258
chk1_rad54	6.79036
chk1_rad54	14.221
chk1_rad54	12.3227
chk1_rad54	13.8799
chk1_rad54	11.1355
chk1_rad54	10.4751
chk1_rad54	9.21388
chk1_rad54	9.29914
chk1_rad54	16.3356
chk1_rad54	8.37574
chk1_rad54	7.63252
chk1_rad54	12.4514
chk1_rad54	7.9808
chk1_rad54	8.96614
chk1_rad54	10.1767
chk1_rad54	11.9857
chk1_rad54	9.37957
chk1_rad54	7.86176
chk1_rad54	9.42703
chk1_rad54	9.33534
chk1_rad54	8.77872
chk1_rad54	9.36188
chk1_rad54	10.7711
chk1_rad54	8.59292
chk1_rad54	10.9352
chk1_rad54	15.3969
chk1_rad54	12.6694
chk1_rad54	8.07411
chk1_rad54	7.82798
chk1_rad54	7.00753
chk1_rad54	12.6573
chk1_rad54	11.7725
chk1_rad54	7.59552
chk1_rad54	7.06625
chk1_rad54	9.43266
chk1_rad54	7.97517
chk1_rad54	9.17125
chk1_rad54	8.1457
chk1_rad54	16.3477
chk1_rad54	12.5045
chk1_rad54	12.4442
chk1_rad54	10.3255
chk1_rad54	11.4234
chk1_rad54	6.80564
chk1_rad54	6.86034
chk1_rad54	7.70732
chk1_rad54	8.4425
chk1_rad54	9.07312
chk1_rad54	9.65466
chk1_rad54	5.42859
chk1_rad54	9.65788
chk1_rad54	6.77829
chk1_rad54	6.62225
chk1_rad54	7.51186
chk1_rad54	8.71437
chk1_rad54	9.48816
chk1_rad54	12.1594
chk1_rad54	9.61686
chk1_rad54	9.20905
chk1_rad54	10.1719
chk1_rad54	8.37735
chk1_rad54	7.10647
chk1_rad54	5.98842
chk1_rad54	9.15114
chk1_rad54	9.89597
chk1_rad54	11.5843
chk1_rad54	8.61544
chk1_rad54	8.19717
chk1_rad54	19.1259
chk1_rad54	10.5652
chk1_rad54	16.9325
chk1_rad54	9.24525
chk1_rad54	8.32909
chk1_rad54	9.8461
chk1_rad54	7.37352
chk1_rad54	16.1144
chk1_rad54	7.41052
chk1_rad54	11.117
chk1_rad54	9.61927
chk1_rad54	12.231
chk1_rad54	11.4379
chk1_rad54	6.68016
chk1_rad54	8.07411
chk1_rad54	12.2921
chk1_rad54	7.16117
chk1_rad54	7.8505
chk1_rad54	6.73486
chk1_rad54	12.1634
chk1_rad54	19.2257
chk1_rad54	11.15
chk1_rad54	8.64279
chk1_rad54	8.95407
chk1_rad54	12.0581
chk1_rad54	7.43545
chk1_rad54	10.5451
chk1_rad54	9.95469
chk1_rad54	8.84468
chk1_rad54	8.28967
chk1_rad54	7.26895
chk1_rad54	7.9993
chk1_rad54	6.35922
chk1_rad54	7.0566
chk1_rad54	6.33509
chk1_rad54	7.77489
chk1_rad54	15.9954
chk1_rad54	13.1327
chk1_rad54	15.5063
chk1_rad54	9.00314
chk1_rad54	8.72403
chk1_rad54	6.42759
chk1_rad54	12.5158
chk1_rad54	8.36126
chk1_rad54	11.6824
chk1_rad54	11.154
chk1_rad54	7.53841
chk1_rad54	13.4697
chk1_rad54	9.23801
chk1_rad54	10.7534
chk1_rad54	9.36429
chk1_rad54	9.26053
chk1_rad54	9.2919
chk1_rad54	8.73287
chk1_rad54	8.461
chk1_rad54	11.8361
chk1_rad54	5.60957
chk1_rad54	7.43706
chk1_rad54	13.0619
chk1_rad54	8.47387
chk1_rad54	9.25973
chk1_rad54	5.33689
chk1_rad54	16.1691
chk1_rad54	10.3223
chk1_rad54	9.06668
chk1_rad54	8.01298
chk1_rad54	11.4765
chk1_rad54	7.65987
chk1_rad54	10.0882
chk1_rad54	8.9227
chk1_rad54	10.759
chk1_rad54	11.5779
chk1_rad54	19.541
chk1_rad54	7.50784
chk1_rad54	5.26611
chk1_rad54	5.04008
chk1_rad54	9.02485
chk1_rad54	9.32568
chk1_rad54	11.5714
chk1_rad54	8.4787
chk1_rad54	13.4054
chk1_rad54	10.3295
chk1_rad54	9.09483
chk1_rad54	10.8596
chk1_rad54	11.0969
chk1_rad54	10.229
chk1_rad54	8.61785
chk1_rad54	9.25007
chk1_rad54	13.9515
chk1_rad54	15.8973
chk1_rad54	7.85371
chk1_rad54	7.69124
chk1_rad54	11.9736
chk1_rad54	9.08599
chk1_rad54	14.9023
chk1_rad54	13.9306
chk1_rad54	9.95388
chk1_rad54	8.94281
chk1_rad54	16.063
chk1_rad54	8.65807
chk1_rad54	15.0197
chk1_rad54	8.59935
chk1_rad54	11.6688
chk1_rad54	11.8803
chk1_rad54	12.86
chk1_rad54	8.02263
chk1_rad54	8.92753
chk1_rad54	9.12459
chk1_rad54	8.5165
chk1_rad54	8.18189
chk1_rad54	8.23659
chk1_rad54	16.4257
chk1_rad54	8.39263
chk1_rad54	8.91627
chk1_rad54	10.7405
chk1_rad54	12.2439
chk1_rad54	11.676
chk1_rad54	13.9684
chk1_rad54	12.0082
chk1_rad54	8.01298
chk1_rad54	13.1536
chk1_rad54	23.8041
chk1_rad54	7.51186
chk1_rad54	10.5322
chk1_rad54	13.5695
chk1_rad54	10.7977
chk1_rad54	10.4598
chk1_rad54	9.66592
chk1_rad54	17.8036
chk1_rad54	7.75639
chk1_rad54	8.03309
chk1_rad54	11.8699
chk1_rad54	9.80588
chk1_rad54	9.57503
chk1_rad54	12.4048
chk1_rad54	9.47208
chk1_rad54	8.88972
chk1_rad54	13.1126
chk1_rad54	7.24241
chk1_rad54	10.6255
chk1_rad54	14.9714
chk1_rad54	7.82637
chk1_rad54	10.3906
chk1_rad54	8.8857
chk1_rad54	7.32445
chk1_rad54	12.7152
chk1_rad54	10.685
chk1_rad54	9.7906
chk1_rad54	9.1439
chk1_rad54	14.2057
chk1_rad54	11.9575
chk1_rad54	12.1409
chk1_rad54	11.3519
chk1_rad54	12.0983
chk1_rad54	12.1457
chk1_rad54	10.1011
chk1_rad54	9.62571
chk1_rad54	9.91608
chk1_rad54	9.63536
chk1_rad54	12.5519
chk1_rad54	9.96514
chk1_rad54	12.5158
chk1_rad54	12.001
chk1_rad54	10.4405
chk1_rad54	9.6804
chk1_rad54	10.9939
chk1_rad54	8.74494
chk1_rad54	12.231
chk1_rad54	9.46484
chk1_rad54	9.40531
chk1_rad54	10.8556
chk1_rad54	9.55332
chk1_rad54	10.3239
chk1_rad54	8.83261
chk1_rad54	11.5787
chk1_rad54	15.5715
chk1_rad54	9.92251
chk1_rad54	13.6129
chk1_rad54	13.3209
chk1_rad54	12.2109
chk1_rad54	19.257
chk1_rad54	12.3501
chk1_rad54	9.94343
chk1_rad54	12.1433
chk1_rad54	16.3018
chk1_rad54	12.1578
chk1_rad54	12.8045
chk1_rad54	9.65225
chk1_rad54	10.7864
chk1_rad54	19.2393
chk1_rad54	14.6006
chk1_rad54	14.5685
chk1_rad54	10.3697
chk1_rad54	9.82036
chk1_rad54	11.6519
chk1_rad54	7.03086
chk1_rad54	6.87401
chk1_rad54	7.0928
chk1_rad54	12.4393
chk1_rad54	12.3645
chk1_rad54	10.8025
chk1_rad54	10.0898
chk1_rad54	9.64421
chk1_rad54	9.08679
chk1_rad54	12.7659
chk1_rad54	8.86398
chk1_rad54	10.7124
chk1_rad54	8.94281
chk1_rad54	6.68901
chk1_rad54	15.3069
chk1_rad54	9.07955
chk1_rad54	12.4418
chk1_rad54	10.0576
chk1_rad54	11.4267
chk1_rad54	8.85272
chk1_rad54	12.519
chk1_rad54	10.266
chk1_rad54	9.04335
chk1_rad54	9.33051
chk1_rad54	11.4323
chk1_rad54	11.647
chk1_rad54	10.1107
chk1_rad54	10.558
chk1_rad54	19.2924
chk1_rad54	10.8572
chk1_rad54	10.7124
chk1_rad54	8.67979
chk1_rad54	10.0383
chk1_rad54	7.31078
chk1_rad54	8.12559
chk1_rad54	6.91182
chk1_rad54	8.40711
chk1_rad54	9.33051
chk1_rad54	10.081
chk1_rad54	7.44591
chk1_rad54	8.14167
chk1_rad54	7.35743
chk1_rad54	8.65163
chk1_rad54	10.0874
chk1_rad54	13.2188
chk1_rad54	9.92654
chk1_rad54	13.1793
chk1_rad54	12.8624
chk1_rad54	10.3955
chk1_rad54	10.0601
chk1_rad54	11.5007
chk1_rad54	10.6239
chk1_rad54	13.3048
chk1_rad54	15.1138
chk1_rad54	8.31461
chk1_rad54	12.5447
chk1_rad54	12.5254
chk1_rad54	17.4818
chk1_rad54	12.8488
chk1_rad54	7.87945
chk1_rad54	10.0021
chk1_rad54	7.95667
chk1_rad54	8.15133
chk1_rad54	8.11433
chk1_rad54	9.96997
chk1_rad54	11.3012
chk1_rad54	12.6935
chk1_rad54	13.3539
chk1_rad54	9.29029
chk1_rad54	7.15554
chk1_rad54	13.9113
chk1_rad54	12.8624
chk1_rad54	10.3496
chk1_rad54	8.78998
chk1_rad54	9.85897
chk1_rad54	14.2435
chk1_rad54	13.111
chk1_rad54	9.96756
chk1_rad54	7.83602
chk1_rad54	13.0659
chk1_rad54	9.11172
chk1_rad54	10.895
chk1_rad54	7.64137
chk1_rad54	8.42481
chk1_rad54	9.26053
chk1_rad54	11.3889
chk1_rad54	10.34
chk1_rad54	12.2592
chk1_rad54	8.2028
chk1_rad54	10.3006
chk1_rad54	13.6057
chk1_rad54	14.1212
chk1_rad54	15.7195
chk1_rad54	13.9137
chk1_rad54	8.61866
chk1_rad54	7.85291
chk1_rad54	9.77532
chk1_rad54	12.8278
chk1_rad54	12.6074
chk1_rad54	10.5378
chk1_rad54	11.0116
chk1_rad54	12.8158
chk1_rad54	11.9077
chk1_rad54	9.26616
chk1_rad54	10.3416
chk1_rad54	16.0927
chk1_rad54	10.8837
chk1_rad54	8.76424
chk1_rad54	8.79079
chk1_rad54	10.052
chk1_rad54	12.2744
chk1_rad54	15.2103
chk1_rad54	6.93112
chk1_rad54	8.82618
chk1_rad54	8.47628
chk1_rad54	12.0894
chk1_rad54	10.2636
chk1_rad54	7.93254
chk1_rad54	8.26474
chk1_rad54	9.20825
chk1_rad54	8.39424
chk1_rad54	9.70051
chk1_rad54	8.63957
chk1_rad54	9.11172
chk1_rad54	9.11414
chk1_rad54	10.0617
chk1_rad54	9.12057
chk1_rad54	10.2056
chk1_rad54	10.0826
chk1_rad54	9.96434
chk1_rad54	10.8765
chk1_rad54	11.9052
chk1_rad54	14.9296
chk1_rad54	8.1103
chk1_rad54	9.50666
chk1_rad54	11.6503
chk1_rad54	12.1128
chk1_rad54	11.7572
chk1_rad54	11.269
chk1_rad54	10.2845
chk1_rad54	14.0287
chk1_rad54	9.16883
chk1_rad54	8.92351
chk1_rad54	8.69024
chk1_rad54	7.63895
chk1_rad54	8.60337
chk1_rad54	12.3895
chk1_rad54	9.62732
chk1_rad54	8.59533
chk1_rad54	11.388
chk1_rad54	11.8047
chk1_rad54	18.6449
chk1_rad54	6.70027
chk1_rad54	13.5308
chk1_rad54	9.42703
chk1_rad54	9.27903
chk1_rad54	14.6602
chk1_rad54	12.4635
chk1_rad54	10.2338
chk1_rad54	14.5379
chk1_rad54	11.2191
chk1_rad54	12.5873
chk1_rad54	9.68443
chk1_rad54	14.5797
chk1_rad54	9.62169
chk1_rad54	10.6295
chk1_rad54	11.2473
chk1_rad54	9.84047
chk1_rad54	7.20862
chk1_rad54	8.85835
chk1_rad54	8.74655
chk1_rad54	10.3569
chk1_rad54	9.09322
chk1_rad54	12.3187
chk1_rad54	8.44652
chk1_rad54	10.0601
chk1_rad54	10.796
chk1_rad54	7.58345
chk1_rad54	9.68121
chk1_rad54	12.6348
chk1_rad54	12.7394
chk1_rad54	8.40952
chk1_rad54	6.67051
chk1_rad54	7.39041
chk1_rad54	9.1439
chk1_rad54	7.87704
chk1_rad54	9.41175
chk1_rad54	8.32024
chk1_rad54	9.17286
chk1_rad54	7.08958
chk1_rad54	9.11092
chk1_rad54	10.6263
chk1_rad54	13.037
chk1_rad54	10.6746
chk1_rad54	8.52455
chk1_rad54	9.59755
chk1_rad54	9.7906
chk1_rad54	13.1206
chk1_rad54	13.1383
chk1_rad54	9.27179
chk1_rad54	11.4862
chk1_rad54	12.3243
chk1_rad54	11.536
chk1_rad54	10.1622
chk1_rad54	11.3052
chk1_rad54	7.83682
chk1_rad54	15.1355
chk1_rad54	9.19699
chk1_rad54	7.573
chk1_rad54	14.9964
chk1_rad54	9.38521
chk1_rad54	9.59112
chk1_rad54	19.7799
chk1_rad54	18.1318
chk1_rad54	12.3396
chk1_rad54	13.6531
chk1_rad54	12.2399
chk1_rad54	8.81814
chk1_rad54	12.0235
chk1_rad54	9.63053
chk1_rad54	9.56377
chk1_rad54	8.98303
chk1_rad54	8.21728
chk1_rad54	9.00635
chk1_rad54	10.1815
chk1_rad54	8.63716
chk1_rad54	8.84629
chk1_rad54	8.9219
chk1_rad54	10.0617
chk1_rad54	8.56718
chk1_rad54	7.66389
chk1_rad54	8.54144
chk1_rad54	9.48012
chk1_rad54	8.96211
chk1_rad54	8.19396
chk1_rad54	10.5901
chk1_rad54	10.9955
chk1_rad54	13.2356
chk1_rad54	12.4224
chk1_rad54	7.47084
chk1_rad54	7.71858
chk1_rad54	13.6909
chk1_rad54	10.3255
chk1_rad54	8.38539
chk1_rad54	10.8572
chk1_rad54	12.6195
chk1_rad54	10.8467
chk1_rad54	13.7987
chk1_rad54	13.3989
chk1_rad54	7.69928
chk1_rad54	8.45135
chk1_rad54	11.1588
chk1_rad54	11.8385
chk1_rad54	12.7828
chk1_rad54	12.8986
chk1_rad54	11.0647
chk1_rad54	9.04738
chk1_rad54	8.76183
chk1_rad54	12.7884
chk1_rad54	10.8274
chk1_rad54	12.5495
chk1_rad54	8.35
chk1_rad54	8.90581
chk1_rad54	9.64903
chk1_rad54	11.1998
chk1_rad54	12.4812
chk1_rad54	9.97962
chk1_rad54	11.5578
chk1_rad54	13.4874
chk1_rad54	28.2731
chk1_rad54	9.45518
chk1_rad54	13.0233
chk1_rad54	8.84629
chk1_rad54	11.2819
chk1_rad54	11.0679
chk1_rad54	17.8486
chk1_rad54	11.7677
chk1_rad54	13.189
chk1_rad54	14.9634
chk1_rad54	9.6434
chk1_rad54	10.8081
chk1_rad54	11.6068
chk1_rad54	11.1628
chk1_rad54	7.77811
chk1_rad54	7.52313
chk1_rad54	7.906
chk1_rad54	7.73065
chk1_rad54	13.6097
chk1_rad54	9.65788
chk1_rad54	11.9575
chk1_rad54	13.855
chk1_rad54	9.27179
chk1_rad54	14.9658
chk1_rad54	20.4394
chk1_rad54	14.4824
chk1_rad54	9.53884
chk1_rad54	7.80626
chk1_rad54	13.078
chk1_rad54	9.89275
chk1_rad54	10.0303
chk1_rad54	10.533
chk1_rad54	10.0906
chk1_rad54	15.8844
chk1_rad54	13.8936
chk1_rad54	8.10065
chk1_rad54	17.7087
chk1_rad54	9.89356
chk1_rad54	14.6666
chk1_rad54	14.821
chk1_rad54	12.3983
chk1_rad54	7.47728
chk1_rad54	9.53321
chk1_rad54	7.74754
chk1_rad54	14.1985
chk1_rad54	9.94343
chk1_rad54	9.05944
chk1_rad54	10.6231
chk1_rad54	11.2022
chk1_rad54	13.6402
chk1_rad54	9.11414
chk1_rad54	8.79561
chk1_rad54	14.328
chk1_rad54	15.3439
chk1_rad54	11.631
chk1_rad54	8.87524
chk1_rad54	8.54385
chk1_rad54	8.86961
chk1_rad54	7.89876
chk1_rad54	12.4031
chk1_rad54	7.93737
chk1_rad54	12.8335
chk1_rad54	13.3515
chk1_rad54	10.5282
chk1_rad54	11.2071
chk1_rad54	9.98123
chk1_rad54	16.0042
chk1_rad54	12.0428
chk1_rad54	16.7354
chk1_rad54	8.08054
chk1_rad54	7.6671
chk1_rad54	8.02665
chk1_rad54	7.36145
chk1_rad54	7.06143
chk1_rad54	7.55691
chk1_rad54	16.7169
chk1_rad54	12.5286
chk1_rad54	11.8192
chk1_rad54	9.74877
chk1_rad54	10.0021
chk1_rad54	9.02083
chk1_rad54	8.42481
chk1_rad54	9.57101
chk1_rad54	9.73188
chk1_rad54	9.94262
chk1_rad54	9.39647
chk1_rad54	9.33775
chk1_rad54	9.07794
chk1_rad54	13.1005
chk1_rad54	8.26554
chk1_rad54	7.76926
chk1_rad54	8.66853
chk1_rad54	7.34697
chk1_rad54	8.63716
chk1_rad54	8.47468
chk1_rad54	9.40773
chk1_rad54	7.61884
chk1_rad54	7.26332
chk1_rad54	9.42301
chk1_rad54	14.9176
chk1_rad54	9.92171
chk1_rad54	16.0018
chk1_rad54	12.3919
chk1_rad54	13.1126
chk1_rad54	10.389
chk1_rad54	7.75719
chk1_rad54	11.8361
chk1_rad54	11.0558
chk1_rad54	9.77693
chk1_rad54	12.0508
chk1_rad54	11.0213
chk1_rad54	9.43025
chk1_rad54	11.7846
chk1_rad54	8.18752
chk1_rad54	13.4858
chk1_rad54	9.65225
chk1_rad54	12.3557
chk1_rad54	8.18028
chk1_rad54	13.9049
chk1_rad54	14.007
chk1_rad54	7.61563
chk1_rad54	12.8866
chk1_rad54	7.48532
chk1_rad54	7.51186
chk1_rad54	7.1853
chk1_rad54	5.83076
chk1_rad54	8.535
chk1_rad54	10.1558
chk1_rad54	8.97177
chk1_rad54	7.33008
chk1_rad54	11.9334
chk1_rad54	13.452
chk1_rad54	10.6537
chk1_rad54	8.60579
chk1_rad54	14.2588
chk1_rad54	9.26616
chk1_rad54	9.00796
chk1_rad54	13.4971
chk1_rad54	11.6084
chk1_rad54	14.5017
chk1_rad54	8.94281
chk1_rad54	10.2595
chk1_rad54	11.4411
chk1_rad54	10.9095
chk1_rad54	14.9795
chk1_rad54	11.0188
chk1_rad54	15.2916
chk1_rad54	11.2159
chk1_rad54	12.2366
chk1_rad54	10.6698
chk1_rad54	10.8733
chk1_rad54	21.7827
chk1_rad54	8.48272
chk1_rad54	8.30817
chk1_rad54	11.5899
chk1_rad54	11.7967
chk1_rad54	12.0557
chk1_rad54	11.9616
chk1_rad54	11.4492
chk1_rad54	10.3866
chk1_rad54	12.8793
chk1_rad54	12.9461
chk1_rad54	8.10789
chk1_rad54	9.16159
chk1_rad54	7.61321
chk1_rad54	11.8152
chk1_rad54	13.822
chk1_rad54	14.2684
chk1_rad54	8.76827
chk1_rad54	6.95364
chk1_rad54	11.1733
chk1_rad54	11.7219
chk1_rad54	10.817
chk1_rad54	12.7418
chk1_rad54	10.8355
chk1_rad54	10.7977
chk1_rad54	11.3446
chk1_rad54	12.2889
chk1_rad54	7.19093
chk1_rad54	7.70974
chk1_rad54	8.82135
chk1_rad54	7.89474
chk1_rad54	12.7434
chk1_rad54	8.42481
chk1_rad54	12.5664
chk1_rad54	10.019
chk1_rad54	10.2483
chk1_rad54	11.9197
chk1_rad54	12.1675
chk1_rad54	10.5636
chk1_rad54	10.8781
chk1_rad54	13.2453
chk1_rad54	15.1299
chk1_rad54	11.7106
chk1_rad54	13.3402
chk1_rad54	7.87865
chk1_rad54	12.5415
chk1_rad54	13.0611
chk1_rad54	12.0894
chk1_rad54	9.46001
chk1_rad54	11.5948
chk1_rad54	16.955
chk1_rad54	21.0306
chk1_rad54	10.6907
chk1_rad54	12.9831
chk1_rad54	6.38175
chk1_rad54	7.60678
rad54	18.7953
rad54	15.4388
rad54	22.1954
rad54	12.6091
rad54	9.17286
rad54	19.7131
rad54	19.3439
rad54	25.2439
rad54	18.7157
rad54	19.4815
rad54	22.3039
rad54	20.7483
rad54	19.3447
rad54	16.5287
rad54	11.7572
rad54	19.5265
rad54	22.2718
rad54	17.1826
rad54	13.6837
rad54	12.5793
rad54	20.6357
rad54	18.5211
rad54	17.5591
rad54	20.3944
rad54	16.6558
rad54	26.2589
rad54	18.6152
rad54	18.883
rad54	19.204
rad54	10.0544
rad54	9.16642
rad54	23.1493
rad54	29.453
rad54	34.0628
rad54	24.7299
rad54	26.8059
rad54	16.0919
rad54	15.4154
rad54	15.6986
rad54	16.0911
rad54	10.8073
rad54	14.9272
rad54	9.97801
rad54	17.2687
rad54	24.1467
rad54	12.7337
rad54	12.9935
rad54	23.0021
rad54	17.9033
rad54	18.0956
rad54	29.4225
rad54	8.0918
rad54	26.1109
rad54	17.4939
rad54	7.89232
rad54	19.3737
rad54	21.2953
rad54	23.7992
rad54	11.6487
rad54	19.027
rad54	16.9847
rad54	23.6898
rad54	17.0982
rad54	24.7307
rad54	13.8075
rad54	19.5756
rad54	10.7783
rad54	17.9846
rad54	19.3125
rad54	18.5259
rad54	14.0505
rad54	13.2541
rad54	12.6501
rad54	13.3233
rad54	18.0175
rad54	23.2659
rad54	36.8965
rad54	28.2529
rad54	26.6483
rad54	29.2351
rad54	12.4048
rad54	12.6259
rad54	11.3108
rad54	21.3669
rad54	11.4508
rad54	15.6407
rad54	17.0901
rad54	14.3939
rad54	13.522
rad54	11.8345
rad54	11.8699
rad54	13.5855
rad54	36.5933
rad54	13.6515
rad54	23.3552
rad54	12.0693
rad54	15.0503
rad54	11.647
rad54	13.1407
rad54	26.6716
rad54	18.0127
rad54	14.7454
rad54	13.962
rad54	14.513
rad54	15.9648
rad54	21.7023
rad54	13.7094
rad54	19.4026
rad54	15.0454
rad54	15.6447
rad54	15.6061
rad54	16.6429
rad54	15.6527
rad54	32.2184
rad54	21.646
rad54	13.2775
rad54	12.8624
rad54	15.7927
rad54	11.1636
rad54	15.7814
rad54	12.2037
rad54	15.9962
rad54	16.4989
rad54	14.1204
rad54	16.5021
rad54	14.5138
rad54	17.6628
rad54	12.6292
rad54	9.35947
rad54	17.7794
rad54	23.7614
rad54	29.3211
rad54	8.9227
rad54	13.3169
rad54	23.5467
rad54	11.5932
rad54	21.247
rad54	19.0986
rad54	18.2323
rad54	9.64903
rad54	12.9252
rad54	12.5254
rad54	32.7131
rad54	22.4817
rad54	11.7605
rad54	12.7538
rad54	27.6915
rad54	22.9144
rad54	22.9378
rad54	11.0872
rad54	12.8962
rad54	16.4651
rad54	14.55
rad54	8.52455
rad54	11.9455
rad54	15.9206
rad54	9.00314
rad54	19.9295
rad54	23.0761
rad54	22.5058
rad54	14.0955
rad54	21.5583
rad54	15.4637
rad54	12.885
rad54	16.5399
rad54	26.0249
rad54	15.3414
rad54	17.2751
rad54	14.55
rad54	17.0306
rad54	11.3478
rad54	14.9554
rad54	12.8303
rad54	9.73751
rad54	15.1846
rad54	15.557
rad54	14.4229
rad54	14.3014
rad54	10.2201
rad54	10.6078
rad54	10.9593
rad54	24.2931
rad54	28.9101
rad54	19.0254
rad54	33.1257
rad54	27.8725
rad54	16.3252
rad54	20.6478
rad54	18.2001
rad54	10.2772
rad54	18.6417
rad54	11.3575
rad54	14.6569
rad54	12.1112
rad54	12.749
rad54	14.6569
rad54	17.399
rad54	8.8487
rad54	21.4385
rad54	13.452
rad54	16.8681
rad54	38.3114
rad54	15.6777
rad54	31.3545
rad54	18.2001
rad54	18.7157
rad54	19.574
rad54	10.4783
rad54	19.9295
rad54	14.6682
rad54	19.9649
rad54	12.1136
rad54	10.7783
rad54	17.4151
[truncated: 3,177 more rows]

## Sheet: Fig3D
Strain	Rad51 intensity	Length
rad54	435646	12.206
rad54	598488	16.823
rad54	453135	14.118		Dunn's test (Cell Length)
rad54	490313	14.587		Comparison	P.Value
rad54	748712	12.79		rad54-rad54cds1	0.087857
rad54	450896	15.278		rad54-rad54chk1	6.42e-47
rad54	104318	9.564		rad54cds1-rad54chk1	9.48e-37
rad54	0	10.55
rad54	114942	20.859
rad54	1058180	14.251		Dunn's test (Rad51 intensity)
rad54	1360750	22.276		Comparison	P.Value
rad54	798767	22.007		rad54-rad54cds1	0.839715
rad54	526307	16.364		rad54-rad54chk1	7.32e-18
rad54	394989	11.848		rad54cds1-rad54chk1	9.86e-19
rad54	1031660	14.866
rad54	210351	9.405
rad54	420889	9.477
rad54	420885	9.686
rad54	523236	10.532
rad54	1557760	11.808
rad54	0	11.804
rad54	1210494	22.074
rad54	264324	21.015
rad54	884570	24.898
rad54	379538	12.7
rad54	0	12.59
rad54	10047	8.192
rad54	630879	13.926
rad54	32218	15.964
rad54	399549	16.258
rad54	893732	14.806
rad54	464282	16.101
rad54	164276	16.334
rad54	2045920	21.311
rad54	371117	17.451
rad54	593725	13.259
rad54	830348	19.458
rad54	386163	11.67
rad54	279553	21.249
rad54	385637	11.725
rad54	348797	9.981
rad54	41493	11.158
rad54	471758	16.834
rad54	1176320	15.661
rad54	263613	11.013
rad54	66914	12.129
rad54	1653550	12.85
rad54	256826	9.334
rad54	680809	10.861
rad54	1017870	20.624
rad54	165346	9.918
rad54	338676	13.453
rad54	167374	16.093
rad54	125603	9.063
rad54	7518	11.338
rad54	759568	25.728
rad54	301797	14.812
rad54	58329	15.756
rad54	565942	12.309
rad54	350999	16.387
rad54	16532	8.387
rad54	80604	13.62
rad54	60161	12.475
rad54	55648	9.377
rad54	263096	10.578
rad54	251203	11.161
rad54	119298	11.736
rad54	453980	13.98
rad54	151385	15.358
rad54	0	10.702
rad54	707879	22.155
rad54	103357	15.185
rad54	0	14.521
rad54	116803	9.611
rad54	0	10.302
rad54	181565	11.146
rad54	1350730	24.546
rad54	1511680	20.496
rad54	874980	11.758
rad54	95930	17.499
rad54	109740	14.899
rad54	2500981	30.13
rad54	286923	13.008
rad54	903847	15.307
rad54	306045	11.555
rad54	929317	12.103
rad54	1576230	29.594
rad54	602525	19.539
rad54	1280490	20.257
rad54	1388460	13.054
rad54	174232	16.245
rad54	550734	12.493
rad54	1397280	18.273
rad54	292501	10.655
rad54	218219	14.713
rad54	0	8.932
rad54	617217	17.553
rad54	1501060	15.849
rad54	314418	15.104
rad54	399768	16.647
rad54	417838	13.371
rad54	1911170	12.82
rad54	143594	7.937
rad54	792276	13.806
rad54	0	7.5
rad54	329449	7.33
rad54	759736	12.051
rad54	0	8.584
rad54	1505730	13.518
rad54	1418390	14.122
rad54	395399	13.778
rad54	34683	15.709
rad54	504587	10.939
rad54	0	10.263
rad54	0	9.585
rad54	15945	10.346
rad54	552729	17.468
rad54	39386	14.459
rad54	115472	10.865
rad54	3238680	26.538
rad54	553690	12.964
rad54	567171	14.851
rad54	24604	13.085
rad54	195592	11.718
rad54	143754	11.959
rad54	200373	13.725
rad54	431428	17.126
rad54	2419913	23.381
rad54	475883	15.261
rad54	1375040	16.481
rad54	619833	16.064
rad54	10785	15.815
rad54	2694310	13.443
rad54	1062500	12.779
rad54	748266	10.472
rad54	412947	13.299
rad54	381490	15.089
rad54	1865960	33.086
rad54	56215	10.265
rad54	0	10.64
rad54	16705	10.889
rad54	323066	11.881
rad54	44075	11.152
rad54	198494	13.337
rad54	513291	11.5
rad54	222358	13.136
rad54	43527	10.636
rad54	0	10.205
rad54	18021	10.405
rad54	7456	10.467
rad54	303219	13.572
rad54	386733	14.348
rad54	502754	17.814
rad54	569858	12.223
rad54	1539790	19.069
rad54	959257	13.495
rad54	0	11.702
rad54	311452	14.288
rad54	64269	9.422
rad54	472388	13.891
rad54	857642	19.39
rad54	0	12.503
rad54	0	14.108
rad54	603343	10.53
rad54	48632	9.984
rad54	675444	12.172
rad54	66268	7.46
rad54	49115	16.001
rad54	26109	17.946
rad54	532700	12.818
rad54	128279	10.668
rad54	170078	11.168
rad54	0	8.926
rad54	0	8.607
rad54	426666	21.834
rad54	187264	11.491
rad54	120052	10.796
rad54	124628	20.688
rad54	1649140	21.564
rad54	149619	15.29
rad54	190808	9.877
rad54	248217	13.042
rad54	549376	12.473
rad54	646234	11.654
rad54	96794	17.753
rad54	393373	24.628
rad54	1109080	23.309
rad54	337719	12.18
rad54	70083	19.899
rad54	362631	13.153
rad54	0	9.533
rad54	1580630	14.273
rad54	1544760	19.563
rad54	169999	14.024
rad54	908322	14.215
rad54	55026	9.652
rad54	598587	10.696
rad54	106409	7.833
rad54	0	9.906
rad54	9425	10.36
rad54	103881	7.299
rad54	919958	17.411
rad54	991743	23.315
rad54	0	6.247
rad54	0	10.783
rad54	201148	15.169
rad54	197788	11.795
rad54	784501	21.777
rad54	268541	16.482
rad54	1258600	19.045
rad54	13946	9.366
rad54	502355	9.517
rad54	192738	18.785
rad54	227809	12.345
rad54	0	10.2
rad54	362659	9.243
rad54	0	10.957
rad54	175881	10.674
rad54	34417	8.1
rad54	0	11.154
rad54	211768	13.072
rad54	1264700	21.039
rad54	0	7.393
rad54	1645733	21.652
rad54	94224	10.575
rad54	499098	13.896
rad54	37222	11.038
rad54	160822	8.541
rad54	245009	15.03
rad54	467274	14.691
rad54	1326600	20.769
rad54	1193490	17.757
rad54	115331	8.881
rad54	52615	11.31
rad54	9146	16.034
rad54	0	7.192
rad54	247716	16.863
WT	0	9.657
WT	0	9.826
WT	0	8.386
WT	0	9.308
WT	0	8.7
WT	13344	9.516
WT	0	9.204
WT	0	8.475
WT	0	7.791
WT	0	8.135
WT	0	8.238
WT	0	8.095
WT	0	10.296
WT	0	7.7
WT	0	11.163
WT	0	9.916
WT	0	8.047
WT	0	8.264
WT	0	9.926
WT	0	6.671
WT	0	10.721
WT	0	8.74
WT	0	9.465
WT	0	9.07
WT	0	7.46
WT	0	7.603
WT	0	11.758
WT	0	8.863
WT	0	9.26
WT	0	10.262
WT	0	8.594
WT	0	8.312
WT	0	7.29
WT	0	6.619
WT	0	7.827
WT	0	9.231
WT	0	9.95
WT	0	11.622
WT	0	9.52
WT	0	7.779
WT	0	8.324
WT	0	8.562
WT	0	7.475
WT	0	8.325
WT	0	8.114
WT	0	7.457
WT	0	11.739
WT	0	9.759
WT	0	8.064
WT	0	8.397
WT	0	10.289
WT	0	8.281
WT	0	7.92
WT	0	10.127
WT	0	7.827
WT	0	9.053
WT	0	8.411
WT	0	9.528
WT	0	11.557
WT	0	10.16
WT	0	10.531
WT	0	14.413
WT	0	10.64
WT	0	9.525
WT	0	7.605
WT	0	8.632
WT	0	8.048
WT	0	7.893
WT	0	9.995
WT	0	12.76
WT	0	9.119
WT	0	8.078
WT	0	8.44
WT	0	10.101
WT	0	9.952
WT	0	9.02
WT	0	7.659
WT	0	9.453
WT	0	8.086
WT	0	7.868
WT	0	9.936
WT	9675	12.86
WT	0	10.473
WT	0	11.154
WT	0	8.688
WT	0	10.291
WT	17403	8.597
WT	0	7.822
WT	0	11.378
WT	0	9.348
WT	0	12.741
WT	0	7.187
WT	0	10.258
WT	0	9.081
WT	0	8.787
WT	0	7.428
WT	0	8.187
WT	0	9.335
WT	0	11.53
WT	0	8.061
WT	0	10.313
WT	0	9.509
WT	0	10.116
WT	0	10.286
WT	0	9.073
WT	0	8.518
WT	0	9.553
WT	0	8.923
WT	0	8.455
WT	0	9.19
WT	0	9.231
WT	0	9.031
WT	0	8.715
WT	0	10.046
WT	0	12.14
WT	0	8.144
WT	0	8.955
WT	0	7.58
WT	0	6.367
WT	0	8.985
WT	0	9.816
WT	0	8.782
WT	0	9.467
WT	0	10.673
WT	161378	12.852
WT	0	11.962
WT	0	10.369
WT	0	7.774
WT	0	8.206
WT	0	10.504
WT	0	10.348
WT	0	8.877
WT	0	9.857
WT	0	6.332
WT	0	13.853
WT	0	7.885
WT	0	8.244
WT	0	8.189
WT	0	7.532
WT	0	13.05
WT	0	10.245
WT	0	11.618
WT	0	9.668
WT	0	8.869
WT	0	9.18
WT	0	10.141
WT	0	9.304
WT	0	6.921
WT	0	8.707
WT	42732	8.941
WT	0	6.984
WT	0	10.296
WT	0	9.62
WT	0	9.053
WT	0	8.459
WT	0	8.051
WT	0	10.568
WT	0	8.414
WT	0	10.953
WT	0	9.33
WT	0	9.75
WT	0	10.642
WT	0	11.457
WT	0	9.32
WT	0	8.944
WT	0	10.99
WT	0	10.421
WT	0	12.155
WT	0	9.765
WT	0	10.452
WT	0	11.38
WT	0	12.151
WT	0	11.812
WT	0	9.081
WT	0	11.602
WT	0	12.329
WT	0	9.423
WT	0	7.558
WT	0	8.68
WT	0	10.597
WT	0	11.203
WT	0	7.285
WT	0	10.172
WT	0	12.223
WT	0	12.912
WT	0	8.256
WT	0	9.152
WT	7357	9.601
WT	0	9.989
WT	0	8.211
WT	0	7.663
WT	0	11.522
WT	0	10.337
WT	0	8.135
WT	0	11.228
WT	0	8.49
WT	0	12.251
WT	0	7.605
WT	0	6.887
WT	0	9.114
WT	0	10.554
rad54cds1	254925	14.528
rad54cds1	683657	14.385
rad54cds1	247169	13.811
rad54cds1	1591160	27.564
rad54cds1	0	7.842
rad54cds1	597910	18.053
rad54cds1	1187000	29.051
rad54cds1	100801	8.172
rad54cds1	54126	9.764
rad54cds1	699890	17.367
rad54cds1	600764	18.07
rad54cds1	130403	11.68
rad54cds1	0	11.059
rad54cds1	227282	11.38
rad54cds1	50592	9.636
rad54cds1	310477	10.085
rad54cds1	554904	7.523
rad54cds1	58238	13.382
rad54cds1	242409	15.927
rad54cds1	420460	12.176
rad54cds1	0	9.962
rad54cds1	827757	8.555
rad54cds1	295318	10.562
rad54cds1	0	9.693
rad54cds1	570415	16.415
rad54cds1	1300000	14.582
rad54cds1	776288	10.287
rad54cds1	190007	9.074
rad54cds1	2264680	13.877
rad54cds1	498661	14.662
rad54cds1	1442130	13.972
rad54cds1	120537	14.206
rad54cds1	651881	14.206
rad54cds1	312385	17.936
rad54cds1	823471	15.848
rad54cds1	1449990	18.228
rad54cds1	301065	10.036
rad54cds1	1034900	11.147
rad54cds1	0	10.351
rad54cds1	2328700	16.221
rad54cds1	818678	15.246
rad54cds1	303833	17.565
rad54cds1	0	7.161
rad54cds1	603298	15.378
rad54cds1	312784	15.61
rad54cds1	514692	15.326
rad54cds1	44978	8.314
rad54cds1	58037	8.694
rad54cds1	81014	9.184
rad54cds1	615732	15.575
rad54cds1	656523	16.088
rad54cds1	0	9.763
rad54cds1	1123820	18.996
rad54cds1	301076	12.536
rad54cds1	1050512	13.646
rad54cds1	301717	7.893
rad54cds1	4110330	26.413
rad54cds1	746416	14.332
rad54cds1	17175	7.672
rad54cds1	0	11.004
rad54cds1	35787	9.075
rad54cds1	47699	9.944
rad54cds1	526861	19.671
rad54cds1	1288390	18.784
rad54cds1	224765	13.746
rad54cds1	483235	13.134
rad54cds1	209113	11.855
rad54cds1	96451	9.836
rad54cds1	502063	28.274
rad54cds1	139739	14.706
rad54cds1	79517	11.52
rad54cds1	15586	14.732
rad54cds1	272803	11.697
rad54cds1	7068	8.224
rad54cds1	1721200	13.598
rad54cds1	1399240	17.332
rad54cds1	176031	16.446
rad54cds1	1209080	14.174
rad54cds1	428607	13.566
rad54cds1	33651	7.236
rad54cds1	174883	7.272
rad54cds1	674741	21.044
rad54cds1	241095	13.596
rad54cds1	107277	12.847
rad54cds1	1080370	17.954
rad54cds1	29294	9.842
rad54cds1	1172931	20.476
rad54cds1	240242	7.955
rad54cds1	29854	7.112
rad54cds1	1223840	16.402
rad54cds1	104016	8.125
rad54cds1	414148	11.772
rad54cds1	361767	10.554
rad54cds1	1964100	18.855
rad54cds1	0	11.909
rad54cds1	167211	8.486
rad54cds1	775277	12.366
rad54cds1	103793	11.635
rad54cds1	152254	8.635
rad54cds1	1996000	12.091
rad54cds1	16920	10.023
rad54cds1	0	11.447
rad54cds1	1149100	19.959
rad54cds1	2268940	17.473
rad54cds1	407028	13.482
rad54cds1	0	10.03
rad54cds1	172272	10.408
rad54cds1	88013	9.433
rad54cds1	0	8.693
rad54cds1	0	7.354
rad54cds1	27543	8.363
rad54cds1	175388	14.897
rad54cds1	86898	7.32
rad54cds1	3256750	19.675
rad54cds1	24678	12.616
rad54cds1	40259	8.516
rad54cds1	111463	10.562
rad54cds1	2175160	19.44
rad54cds1	1177720	10.846
rad54cds1	313073	13.868
rad54cds1	49259	10.787
rad54cds1	601115	15.309
rad54cds1	32915	8.645
rad54cds1	1592175	22.837
rad54cds1	642721	12.358
rad54cds1	23937	6.833
rad54cds1	924601	13.123
rad54cds1	379415	12.755
rad54cds1	285359	17.341
rad54cds1	1062581	15.561
rad54cds1	743881	17.372
rad54cds1	499183	11.319
rad54cds1	12256	10.976
rad54cds1	12256	13.054
rad54cds1	253494	11.83
rad54cds1	475260	10.66
rad54cds1	754635	14.494
rad54cds1	959268	14.029
rad54cds1	657414	14.942
rad54cds1	149576	8.091
rad54cds1	0	8.535
rad54cds1	16663	11.644
rad54cds1	243034	11.716
rad54cds1	1548232	24.018
rad54cds1	291362	9.884
rad54cds1	77669	17.164
rad54cds1	3124060	26.13
rad54cds1	117951	11.116
rad54cds1	0	11.063
rad54cds1	42200	14.957
rad54cds1	1325022	18.72
rad54cds1	849478	14.472
rad54cds1	0	9.705
rad54cds1	10023	10.836
rad54cds1	108874	11.687
rad54cds1	287390	11.173
rad54cds1	355748	14.075
rad54cds1	1119320	15.226
rad54cds1	1267860	18.109
rad54cds1	777997	16.027
rad54cds1	17556	6.977
rad54cds1	16694	7.475
rad54cds1	8668	11.449
rad54cds1	430004	12.119
rad54cds1	1641585	15.705
rad54cds1	0	13.221
rad54cds1	1029830	20.677
rad54cds1	1338130	18.076
rad54cds1	666390	13.526
rad54cds1	500391	11.919
rad54cds1	222425	11.613
rad54cds1	429304	20.262
rad54cds1	1470560	12.688
rad54cds1	85676	8.643
rad54cds1	534681	16.345
rad54cds1	455987	16.334
rad54cds1	83191	15.862
rad54cds1	732872	14.144
rad54cds1	74241	8.322
rad54cds1	355747	14.263
rad54cds1	14294	7.904
rad54cds1	860758	12.142
rad54cds1	627482	15.162
rad54cds1	22957	12.222
rad54cds1	1044340	13.927
rad54cds1	114176	11.536
rad54cds1	93233	14.34
rad54cds1	223759	14.757
rad54cds1	0	6.022
rad54cds1	74939	5.661
rad54cds1	60404	8.88
rad54cds1	1172370	14.844
rad54cds1	684592	13.297
rad54cds1	179501	9.597
rad54cds1	168219	18.987
rad54cds1	804181	14.571
rad54cds1	93666	11.631
rad54cds1	29974	12.802
rad54cds1	1225960	18.108
rad54cds1	999951	17.166
rad54cds1	445727	18.5
rad54cds1	397662	20.545
rad54cds1	346430	19.669
rad54cds1	563761	20.33
rad54cds1	963307	11.926
rad54cds1	0	9.189
rad54cds1	27461	13.49
rad54cds1	155499	13.819
rad54cds1	1702000	16.402
rad54cds1	182051	13.184
rad54cds1	929072	22.61
rad54cds1	577840	15.077
rad54cds1	0	12.754
rad54cds1	0	16.012
rad54cds1	682862	11.341
rad54cds1	359964	11.812
rad54cds1	69837	6.495
rad54cds1	0	6.566
rad54cds1	45367	8.002
rad54cds1	655444	8.956
rad54cds1	541263	21.551
rad54cds1	928438	11.394
rad54cds1	1270800	22.431
rad54cds1	1638880	18.196
rad54cds1	1776950	28.772
rad54cds1	197213	15.33
rad54cds1	812161	13.835
rad54cds1	0	11.808
rad54cds1	67378	9.116
rad54cds1	81514	7.501
rad54cds1	797881	12.486
rad54cds1	16682	11.601
rad54cds1	395894	13.187
rad54cds1	34611	11.631
rad54cds1	285468	11.375
rad54cds1	256040	11.908
rad54cds1	179833	13.979
rad54cds1	262778	12.961
rad54cds1	883160	18.093
rad54chk1	91099	7.802
rad54chk1	0	7.236
rad54chk1	83084	10.287
rad54chk1	272843	7.423
rad54chk1	0	7.359
rad54chk1	28936	6.67
rad54chk1	20852	8.902
rad54chk1	143924	12.498
rad54chk1	189470	13.693
rad54chk1	49752	6.96
rad54chk1	125069	8.499
rad54chk1	23185	7.976
rad54chk1	133252	9.264
rad54chk1	119479	8.361
rad54chk1	0	7.037
rad54chk1	56402	8.018
rad54chk1	86791	7.745
rad54chk1	0	11.378
rad54chk1	129470	7.952
rad54chk1	123386	9.231
rad54chk1	0	6.894
rad54chk1	0	8.348
rad54chk1	306102	7.065
rad54chk1	22869	10.337
rad54chk1	13751	11.179
rad54chk1	426927	10.673
rad54chk1	110735	10.786
rad54chk1	17879	8.765
rad54chk1	232410	9.376
rad54chk1	85196	7.384
rad54chk1	71188	10.19
rad54chk1	30037	6.934
rad54chk1	36604	8.206
rad54chk1	13618	11.141
rad54chk1	0	11.718
rad54chk1	37230	8.05
rad54chk1	19334	9.618
rad54chk1	0	8.649
rad54chk1	19535	10.141
rad54chk1	0	9.755
rad54chk1	0	8.607
rad54chk1	68814	11.303
rad54chk1	41459	8.848
rad54chk1	28671	10.787
rad54chk1	0	9.687
rad54chk1	155510	9.34
rad54chk1	19268	8.892
rad54chk1	14454	9.116
rad54chk1	0	9.208
rad54chk1	124998	9.393
rad54chk1	127486	8.634
rad54chk1	187892	6.295
rad54chk1	589558	9.361
rad54chk1	33919	10.322
rad54chk1	323362	11.919
rad54chk1	25178	7.827
rad54chk1	74490	10.949
rad54chk1	11559	9.508
rad54chk1	115077	8.375
rad54chk1	0	14.796
rad54chk1	14744	9.97
rad54chk1	42373	8.794
rad54chk1	28020	12.071
rad54chk1	9360	8.209
rad54chk1	42751	9.553
rad54chk1	38170	8.852
rad54chk1	111559	11.818
rad54chk1	38170	8.151
rad54chk1	63514	9.596
rad54chk1	0	7.685
rad54chk1	20463	6.508
rad54chk1	24965	9.681
rad54chk1	0	11.134
rad54chk1	77707	8.45
rad54chk1	167597	9.169
rad54chk1	146403	7.355
rad54chk1	10592	8.972
rad54chk1	47520	11.569
rad54chk1	15681	10.329
rad54chk1	228877	10.38
rad54chk1	234227	10.641
rad54chk1	82461	10.218
rad54chk1	0	9.942
rad54chk1	0	7.425
rad54chk1	0	8.976
rad54chk1	112047	11.613
rad54chk1	11077	9.245
rad54chk1	98618	6.465
rad54chk1	0	8.757
rad54chk1	24500	6.566
rad54chk1	90836	9.209
rad54chk1	0	11.963
rad54chk1	0	5.658
rad54chk1	11818	7.035
rad54chk1	197366	6.601
rad54chk1	0	8.827
rad54chk1	12837	7.885
rad54chk1	14487	8.625
rad54chk1	35242	13.268
rad54chk1	33201	6.396
rad54chk1	156105	8.16
rad54chk1	30104	7.687
rad54chk1	172160	8.788
rad54chk1	35808	8.202
rad54chk1	204006	8.563
rad54chk1	72463	6.958
rad54chk1	29520	7.375
rad54chk1	0	7.682
rad54chk1	0	8.335
rad54chk1	8686	8.661
rad54chk1	84840	8.135
rad54chk1	90884	9.481
rad54chk1	159279	11.116
rad54chk1	34875	8.181
rad54chk1	8089	8.742
rad54chk1	134521	8.038
rad54chk1	88562	9.371
rad54chk1	283998	9.956
rad54chk1	112729	12.929
rad54chk1	118381	11.466
rad54chk1	0	7.489
rad54chk1	38128	8.78
rad54chk1	171510	14.437
rad54chk1	6672	10.846
rad54chk1	120117	11.69
rad54chk1	301091	9.23
rad54chk1	74406	7.67
rad54chk1	0	9.292
rad54chk1	93510	9.413
rad54chk1	0	10.813
rad54chk1	28268	10.726
rad54chk1	405801	12.789
rad54chk1	33616	9.913
rad54chk1	18115	9.709
rad54chk1	0	8.671
rad54chk1	0	9.48
rad54chk1	56051	9.885
rad54chk1	130458	10.872
rad54chk1	216366	10.704
rad54chk1	0	13.222
rad54chk1	0	8.146
rad54chk1	132844	9.897
rad54chk1	11840	6.206
rad54chk1	440228	7.369
rad54chk1	74465	7.908
rad54chk1	309376	8.788
rad54chk1	77983	7.892
rad54chk1	98118	8.894
rad54chk1	59154	6.885
rad54chk1	11167	10.304
rad54chk1	39313	7.5
rad54chk1	150030	7.576
rad54chk1	97836	9.64
rad54chk1	16424	12.035
rad54chk1	0	6.117
rad54chk1	131967	6.225
rad54chk1	153315	7.157
rad54chk1	585057	9.216
rad54chk1	221878	8.74
rad54chk1	151503	8.441
rad54chk1	459342	6.76
rad54chk1	0	8.421
rad54chk1	55131	8.856
rad54chk1	11182	8.933
rad54chk1	156931	9.4
rad54chk1	0	7.45
rad54chk1	129558	8.391
rad54chk1	0	12.565
rad54chk1	120416	13.488
rad54chk1	40794	7.244
rad54chk1	12812	7.663
rad54chk1	72358	9.638
rad54chk1	82323	7.995
rad54chk1	376208	7.374
rad54chk1	156079	7.735
rad54chk1	0	9.566
rad54chk1	256264	9.166
rad54chk1	131463	8.281
rad54chk1	121679	18.526
rad54chk1	75287	14.662
rad54chk1	59656	8.273
rad54chk1	267381	6.927
rad54chk1	0	10.302
rad54chk1	26391	12.362
rad54chk1	398234	10.122
rad54chk1	0	6.88
rad54chk1	0	9.33
rad54chk1	23252	11.921
rad54chk1	93889	8.614
rad54chk1	179221	8.665
rad54chk1	321221	11.983
rad54chk1	106578	8.954
rad54chk1	239849	9.843
rad54chk1	11009	12.936
rad54chk1	6827	6.032
rad54chk1	7944	6.508
rad54chk1	122909	9.094
rad54chk1	100527	8.314
rad54chk1	80353	7.044
rad54chk1	0	13.346
rad54chk1	0	10.336
rad54chk1	67716	9.989
rad54chk1	0	9.339
rad54chk1	12212	10.821
rad54chk1	76734	7.716
rad54chk1	88440	7.866
rad54chk1	18961	7.267
rad54chk1	0	6.247
rad54chk1	0	6.826
rad54chk1	0	14.657
rad54chk1	0	12.326
rad54chk1	9651	10.874
rad54chk1	96403	8.367
rad54chk1	249765	7.788
rad54chk1	173907	8.84
rad54chk1	85180	6.009
rad54chk1	97108	11.486
rad54chk1	0	8.775
rad54chk1	38755	7.309
rad54chk1	17923	11.49
rad54chk1	95791	12.648
rad54chk1	172869	8.16
rad54chk1	8033	9.015
rad54chk1	93794	6.607
rad54chk1	240345	10.127
rad54chk1	127296	6.657
rad54chk1	87675	7.823
rad54chk1	0	8.378
rad54chk1	0	8.263
rad54chk1	26972	9.841
rad54chk1	226283	11.867
rad54chk1	91212	6.805
rad54chk1	0	6.508
rad54chk1	224802	6.337
rad54chk1	385368	7.965
rad54chk1	104935	6.835
rad54chk1	58521	7.229
rad54chk1	29751	11.851
rad54chk1	136333	12.472
rad54chk1	100787	9.083
rad54chk1	274953	8.135
rad54chk1	313250	11.87
rad54chk1	0	11.098
rad54chk1	139191	8.503
rad54chk1	73916	14.999
rad54chk1	379265	7.071
rad54chk1	64508	12.066
rad54chk1	0	7.331
rad54chk1	0	6.921
rad54chk1	44012	10.741
rad54chk1	27600	14.443
rad54chk1	32377	7.036
rad54chk1	0	7.732
rad54chk1	101650	8.465
rad54chk1	347669	5.843
rad54chk1	0	11.952
rad54chk1	820268	11.047
rad54chk1	30001	8.141
rad54chk1	0	8.516
rad54chk1	94431	8.684
rad54chk1	0	6.796
rad54chk1	0	10.26
rad54chk1	180279	11.571
rad54chk1	105121	7.904
rad54chk1	55574	6.349

## Sheet: Fig4DEF
ID	Strain	Time (min)	Rad51 intensity		Notes
7	WT	0	0			The dataset used to draw the heatmaps in Fig. 4D is shown. The cell IDs correspond to those shown in the heatmap.
7	WT	10	4582			For Fig. 4E, the average Rad51 fluorescence intensity was calculated across all cells for each strain, using the same dataset as in Fig. 4D
7	WT	20	6333			For Fig. 4F, the duration time was calculated across all cells for each strain, using the same dataset as in Fig. 4D
7	WT	30	13004
7	WT	40	17565
7	WT	50	0
7	WT	60	0
7	WT	70	0
7	WT	80	0
7	WT	90	0
7	WT	100	0
7	WT	110	0
7	WT	120	0
7	WT	130	0
2	WT	0	0
2	WT	10	0
2	WT	20	8057
2	WT	30	30638
2	WT	40	44687
2	WT	50	41088
2	WT	60	23437
2	WT	70	0
2	WT	80	0
2	WT	90	0
2	WT	100	0
2	WT	110	0
17	WT	0	0
17	WT	10	0
17	WT	20	0
17	WT	30	5477
17	WT	40	9534
17	WT	50	24797
17	WT	60	57472
17	WT	70	54993
17	WT	80	39858
17	WT	90	0
17	WT	100	0
17	WT	110	0
17	WT	120	0
17	WT	130	0
17	WT	140	0
17	WT	150	0
17	WT	160	0
17	WT	170	0
18	WT	0	0
18	WT	10	1400
18	WT	20	16311
18	WT	30	30024
18	WT	40	33218
18	WT	50	66652
18	WT	60	53629
18	WT	70	47407
18	WT	80	43449
18	WT	90	10462
18	WT	100	0
18	WT	110	0
18	WT	120	0
18	WT	130	0
18	WT	140	0
18	WT	150	0
18	WT	160	0
18	WT	170	0
8	WT	0	0
8	WT	10	13445
8	WT	20	18468
8	WT	30	38681
8	WT	40	57995
8	WT	50	70652
8	WT	60	97293
8	WT	70	82901
8	WT	80	65312
8	WT	90	84773
8	WT	100	89474
8	WT	110	6761
8	WT	120	0
8	WT	130	0
8	WT	140	0
11	WT	0	0
11	WT	10	10772
11	WT	20	18764
11	WT	30	26441
11	WT	40	0
11	WT	50	0
11	WT	60	0
11	WT	70	0
11	WT	80	0
11	WT	90	0
11	WT	100	0
11	WT	110	0
11	WT	120	0
11	WT	130	0
11	WT	140	0
11	WT	150	0
9	WT	0	0
9	WT	10	29287
9	WT	20	63421
9	WT	30	116748
9	WT	40	117005
9	WT	50	101333
9	WT	60	100706
9	WT	70	140663
9	WT	80	171104
9	WT	90	130830
9	WT	100	72644
9	WT	110	92229
9	WT	120	0
9	WT	130	0
9	WT	140	0
20	WT	0	0
20	WT	10	1252
20	WT	20	1748
20	WT	30	21074
20	WT	40	11189
20	WT	50	26632
20	WT	60	17892
20	WT	70	10445
20	WT	80	6994
20	WT	90	6108
20	WT	100	11801
20	WT	110	7713
20	WT	120	11936
20	WT	130	0
20	WT	140	0
20	WT	150	0
20	WT	160	0
20	WT	170	0
20	WT	180	0
20	WT	190	0
4	WT	0	0
4	WT	10	1278
4	WT	20	8401
4	WT	30	26850
4	WT	40	35597
4	WT	50	59014
4	WT	60	44143
4	WT	70	24356
4	WT	80	0
4	WT	90	0
4	WT	100	0
4	WT	110	0
4	WT	120	0
3	WT	0	0
3	WT	10	5511
3	WT	20	7016
3	WT	30	21150
3	WT	40	37182
3	WT	50	4166
3	WT	60	18831
3	WT	70	21990
3	WT	80	0
3	WT	90	0
3	WT	100	0
3	WT	110	0
15	WT	0	0
15	WT	10	0
15	WT	20	9280
15	WT	30	21399
15	WT	40	31184
15	WT	50	8175
15	WT	60	3791
15	WT	70	6541
15	WT	80	0
15	WT	90	0
15	WT	100	5682
15	WT	110	3049
15	WT	120	0
15	WT	130	1774
15	WT	140	0
15	WT	150	0
15	WT	160	0
5	WT	0	0
5	WT	10	0
5	WT	20	6850
5	WT	30	16923
5	WT	40	29000
5	WT	50	18026
5	WT	60	0
5	WT	70	0
5	WT	80	0
5	WT	90	0
5	WT	100	0
5	WT	110	0
5	WT	120	0
10	WT	0	0
10	WT	10	4672
10	WT	20	10633
10	WT	30	5456
10	WT	40	7179
10	WT	50	5842
10	WT	60	9211
10	WT	70	8195
10	WT	80	9552
10	WT	90	7452
10	WT	100	0
10	WT	110	0
10	WT	120	0
10	WT	130	0
10	WT	140	0
19	WT	0	0
19	WT	10	1282
19	WT	20	5913
19	WT	30	11096
19	WT	40	0
19	WT	50	0
19	WT	60	0
19	WT	70	0
19	WT	80	0
19	WT	90	24867
19	WT	100	0
19	WT	110	0
19	WT	120	0
19	WT	130	0
19	WT	140	0
19	WT	150	0
19	WT	160	0
19	WT	170	0
19	WT	180	0
16	WT	0	0
16	WT	10	0
16	WT	20	9015
16	WT	30	9219
16	WT	40	12578
16	WT	50	14386
16	WT	60	21606
16	WT	70	20079
16	WT	80	26966
16	WT	90	1530
16	WT	100	0
16	WT	110	0
16	WT	120	0
16	WT	130	0
16	WT	140	0
16	WT	150	0
16	WT	160	0
12	WT	0	0
12	WT	10	0
12	WT	20	10560
12	WT	30	5986
12	WT	40	17910
12	WT	50	0
12	WT	60	0
12	WT	70	0
12	WT	80	0
12	WT	90	0
12	WT	100	0
12	WT	110	0
12	WT	120	0
12	WT	130	0
12	WT	140	0
12	WT	150	0
13	WT	0	0
13	WT	10	1263
13	WT	20	7274
13	WT	30	0
13	WT	40	3719
13	WT	50	9652
13	WT	60	5939
13	WT	70	5435
13	WT	80	3887
13	WT	90	0
13	WT	100	0
13	WT	110	0
13	WT	120	0
13	WT	130	0
13	WT	140	0
13	WT	150	0
6	WT	0	4421
6	WT	10	16065
6	WT	20	12981
6	WT	30	8964
6	WT	40	23708
6	WT	50	2751
6	WT	60	13756
6	WT	70	11894
6	WT	80	10152
6	WT	90	4215
6	WT	100	20415
6	WT	110	1745
6	WT	120	0
21	WT	0	0
21	WT	10	0
21	WT	20	8993
21	WT	30	2003
21	WT	40	2142
21	WT	50	0
21	WT	60	0
21	WT	70	0
21	WT	80	0
21	WT	90	0
21	WT	100	0
21	WT	110	0
21	WT	120	0
21	WT	130	0
21	WT	140	0
21	WT	150	0
21	WT	160	0
21	WT	170	0
21	WT	180	0
21	WT	190	0
21	WT	200	0
21	WT	210	0
21	WT	220	0
21	WT	230	0
21	WT	240	0
21	WT	250	0
21	WT	260	0
1	WT	0	0
1	WT	10	0
1	WT	20	0
1	WT	30	0
1	WT	40	11118
1	WT	50	18415
1	WT	60	0
1	WT	70	0
1	WT	80	0
1	WT	90	0
1	WT	100	0
14	WT	0	0
14	WT	10	0
14	WT	20	1269
14	WT	30	39278
14	WT	40	50401
14	WT	50	31609
14	WT	60	4134
14	WT	70	14952
14	WT	80	51842
14	WT	90	53919
14	WT	100	1530
14	WT	110	0
14	WT	120	11079
14	WT	130	2785
14	WT	140	2154
14	WT	150	0
13	rad54	0	0
13	rad54	10	6397
13	rad54	20	11954
13	rad54	30	28707
13	rad54	40	14691
13	rad54	50	31362
13	rad54	60	34966
13	rad54	70	34561
13	rad54	80	34851
13	rad54	90	28686
13	rad54	100	44590
13	rad54	110	32797
13	rad54	120	42713
13	rad54	130	37743
13	rad54	140	34378
13	rad54	150	51627
13	rad54	160	46780
13	rad54	170	64074
13	rad54	180	57085
13	rad54	190	29411
13	rad54	200	0
13	rad54	210	0
23	rad54	0	0
23	rad54	10	2399
23	rad54	20	10042
23	rad54	30	24515
23	rad54	40	28180
23	rad54	50	53813
23	rad54	60	59609
23	rad54	70	81470
23	rad54	80	90556
23	rad54	90	110258
23	rad54	100	111160
23	rad54	110	140357
23	rad54	120	144430
23	rad54	130	128754
23	rad54	140	148326
23	rad54	150	135258
23	rad54	160	121765
23	rad54	170	118973
23	rad54	180	131958
23	rad54	190	116494
23	rad54	200	132491
23	rad54	210	120312
23	rad54	220	160579
23	rad54	230	175731
23	rad54	240	160133
23	rad54	250	133779
23	rad54	260	157908
23	rad54	270	177926
23	rad54	280	179227
23	rad54	290	135012
23	rad54	300	124610
23	rad54	310	92926
23	rad54	320	90452
23	rad54	330	143361
23	rad54	340	141234
23	rad54	350	112821
23	rad54	360	166865
23	rad54	370	124509
23	rad54	380	13172
25	rad54	0	0
25	rad54	10	10131
25	rad54	20	28616
25	rad54	30	64860
25	rad54	40	76278
25	rad54	50	94276
25	rad54	60	140656
25	rad54	70	151925
25	rad54	80	151163
25	rad54	90	208348
25	rad54	100	229830
25	rad54	110	269369
25	rad54	120	279501
25	rad54	130	339309
25	rad54	140	284431
25	rad54	150	276829
25	rad54	160	300958
25	rad54	170	294836
25	rad54	180	266116
25	rad54	190	271635
25	rad54	200	274456
25	rad54	210	314848
25	rad54	220	312984
25	rad54	230	347680
25	rad54	240	322427
25	rad54	250	290890
25	rad54	260	312166
25	rad54	270	385374
25	rad54	280	354507
25	rad54	290	263689
25	rad54	300	252941
25	rad54	310	268624
25	rad54	320	286028
25	rad54	330	242703
25	rad54	340	203360
25	rad54	350	188589
25	rad54	360	198986
25	rad54	370	196053
25	rad54	380	162001
25	rad54	390	202382
25	rad54	400	202342
25	rad54	410	168933
25	rad54	420	182088
25	rad54	430	180497
15	rad54	0	0
15	rad54	10	0
15	rad54	20	3245
15	rad54	30	13918
15	rad54	40	160561
15	rad54	50	39298
15	rad54	60	36119
15	rad54	70	44522
15	rad54	80	52910
15	rad54	90	48060
15	rad54	100	49451
15	rad54	110	56328
15	rad54	120	62684
15	rad54	130	52787
15	rad54	140	61703
15	rad54	150	73860
15	rad54	160	106736
15	rad54	170	107374
15	rad54	180	123252
15	rad54	190	108864
15	rad54	200	109499
15	rad54	210	45172
15	rad54	220	16409
15	rad54	230	5034
15	rad54	240	0
22	rad54	0	0
22	rad54	10	0
22	rad54	20	4565
22	rad54	30	10929
22	rad54	40	33964
22	rad54	50	23625
22	rad54	60	18905
22	rad54	70	23849
22	rad54	80	48483
22	rad54	90	38339
22	rad54	100	43215
22	rad54	110	42794
22	rad54	120	39124
22	rad54	130	48214
22	rad54	140	70518
22	rad54	150	77925
22	rad54	160	81609
22	rad54	170	101262
22	rad54	180	104011
22	rad54	190	96564
22	rad54	200	122715
22	rad54	210	79340
22	rad54	220	85562
22	rad54	230	95138
22	rad54	240	101929
22	rad54	250	106606
22	rad54	260	126080
22	rad54	270	103600
22	rad54	280	90384
22	rad54	290	100566
22	rad54	300	120672
22	rad54	310	110120
22	rad54	320	120788
22	rad54	330	95538
22	rad54	340	148514
22	rad54	350	115589
22	rad54	360	68141
26	rad54	0	19083
26	rad54	10	30034
26	rad54	20	34864
26	rad54	30	50591
26	rad54	40	55784
26	rad54	50	49627
26	rad54	60	91487
26	rad54	70	91485
26	rad54	80	78931
26	rad54	90	74278
26	rad54	100	84439
26	rad54	110	121489
26	rad54	120	110283
26	rad54	130	153196
26	rad54	140	146540
26	rad54	150	157495
26	rad54	160	140332
26	rad54	170	125833
26	rad54	180	172868
26	rad54	190	122001
26	rad54	200	98125
26	rad54	210	81014
26	rad54	220	39589
26	rad54	230	96935
26	rad54	240	102920
26	rad54	250	64205
26	rad54	260	48330
26	rad54	270	75569
26	rad54	280	141536
26	rad54	290	160304
26	rad54	300	81457
26	rad54	310	125342
26	rad54	320	187111
26	rad54	330	230805
26	rad54	340	210018
26	rad54	350	181114
26	rad54	360	178471
26	rad54	370	195683
26	rad54	380	166790
26	rad54	390	206936
26	rad54	400	241478
26	rad54	410	166952
26	rad54	420	212904
26	rad54	430	143825
26	rad54	440	44714
26	rad54	450	18019
10	rad54	0	0
10	rad54	10	13446
10	rad54	20	26354
10	rad54	30	42652
10	rad54	40	56947
10	rad54	50	64360
10	rad54	60	58837
10	rad54	70	58416
10	rad54	80	51894
10	rad54	90	63399
10	rad54	100	72164
10	rad54	110	85118
10	rad54	120	100714
10	rad54	130	104861
10	rad54	140	97731
10	rad54	150	55207
10	rad54	160	26249
10	rad54	170	28981
10	rad54	180	14144
10	rad54	190	11095
14	rad54	0	0
14	rad54	10	0
14	rad54	20	25712
14	rad54	30	33139
14	rad54	40	49496
14	rad54	50	65741
14	rad54	60	75536
14	rad54	70	51593
14	rad54	80	72310
14	rad54	90	80471
14	rad54	100	74944
14	rad54	110	88824
14	rad54	120	90628
14	rad54	130	115782
14	rad54	140	93972
14	rad54	150	94632
14	rad54	160	128409
14	rad54	170	89359
14	rad54	180	52939
14	rad54	190	11013
14	rad54	200	1424
14	rad54	210	0
11	rad54	0	4920
11	rad54	10	26418
11	rad54	20	36306
11	rad54	30	68793
11	rad54	40	119085
11	rad54	50	90699
11	rad54	60	94399
11	rad54	70	85991
11	rad54	80	57048
11	rad54	90	59987
11	rad54	100	46173
11	rad54	110	39448
11	rad54	120	41214
11	rad54	130	26432
11	rad54	140	32332
11	rad54	150	20397
11	rad54	160	11912
11	rad54	170	8962
11	rad54	180	10224
11	rad54	190	3428
21	rad54	0	1392
21	rad54	10	0
21	rad54	20	15289
21	rad54	30	19349
21	rad54	40	43932
21	rad54	50	53363
21	rad54	60	68361
21	rad54	70	43048
21	rad54	80	33362
21	rad54	90	57413
21	rad54	100	65251
21	rad54	110	66545
21	rad54	120	92610
21	rad54	130	83719
21	rad54	140	92441
21	rad54	150	70755
21	rad54	160	65815
21	rad54	170	71321
21	rad54	180	104208
21	rad54	190	93019
21	rad54	200	79549
21	rad54	210	89104
21	rad54	220	70703
21	rad54	230	83950
21	rad54	240	78372
21	rad54	250	78018
21	rad54	260	90696
21	rad54	270	118445
21	rad54	280	69758
21	rad54	290	59815
21	rad54	300	68870
21	rad54	310	35106
21	rad54	320	0
21	rad54	330	0
21	rad54	340	0
24	rad54	0	0
24	rad54	10	0
24	rad54	20	0
24	rad54	30	7759
24	rad54	40	0
24	rad54	50	0
24	rad54	60	0
24	rad54	70	6892
24	rad54	80	11001
24	rad54	90	29241
24	rad54	100	27750
24	rad54	110	25883
24	rad54	120	50649
24	rad54	130	58519
24	rad54	140	44717
24	rad54	150	57413
24	rad54	160	75126
24	rad54	170	103364
24	rad54	180	103399
24	rad54	190	131106
24	rad54	200	151926
24	rad54	210	182008
24	rad54	220	148486
24	rad54	230	215187
24	rad54	240	202638
24	rad54	250	208882
24	rad54	260	224788
24	rad54	270	272383
24	rad54	280	265988
24	rad54	290	283639
24	rad54	300	265965
24	rad54	310	269276
24	rad54	320	247630
24	rad54	330	325947
24	rad54	340	453133
24	rad54	350	491918
24	rad54	360	409028
24	rad54	370	439320
24	rad54	380	367634
17	rad54	0	0
17	rad54	10	7661
17	rad54	20	12331
17	rad54	30	34086
17	rad54	40	39668
17	rad54	50	28357
17	rad54	60	37566
17	rad54	70	48142
17	rad54	80	55575
17	rad54	90	76593
17	rad54	100	61836
17	rad54	110	86191
17	rad54	120	71960
17	rad54	130	70171
17	rad54	140	72257
17	rad54	150	88172
17	rad54	160	65999
17	rad54	170	92622
17	rad54	180	112794
17	rad54	190	127013
17	rad54	200	112198
17	rad54	210	109316
17	rad54	220	87135
17	rad54	230	78248
17	rad54	240	49610
17	rad54	250	30912
17	rad54	260	35444
7	rad54	0	0
7	rad54	10	0
7	rad54	20	0
7	rad54	30	3178
7	rad54	40	23131
7	rad54	50	19389
7	rad54	60	33137
7	rad54	70	34273
7	rad54	80	49829
7	rad54	90	50586
7	rad54	100	70678
7	rad54	110	83430
7	rad54	120	74264
7	rad54	130	105898
7	rad54	140	48607
7	rad54	150	6491
7	rad54	160	0
7	rad54	170	0
7	rad54	180	0
20	rad54	0	0
20	rad54	10	14671
20	rad54	20	28557
20	rad54	30	23949
20	rad54	40	18930
20	rad54	50	45607
20	rad54	60	53591
20	rad54	70	42102
20	rad54	80	71051
20	rad54	90	61687
20	rad54	100	67446
20	rad54	110	95558
20	rad54	120	65659
20	rad54	130	106791
20	rad54	140	103424
20	rad54	150	85244
20	rad54	160	120421
20	rad54	170	103585
20	rad54	180	92568
20	rad54	190	108642
20	rad54	200	116432
20	rad54	210	79368
20	rad54	220	93243
20	rad54	230	79706
20	rad54	240	123265
20	rad54	250	116381
20	rad54	260	107998
20	rad54	270	137527
20	rad54	280	103239
20	rad54	290	107996
20	rad54	300	49597
5	rad54	0	5932
5	rad54	10	10049
5	rad54	20	12047
5	rad54	30	20209
5	rad54	40	19312
5	rad54	50	16187
5	rad54	60	35837
5	rad54	70	40901
5	rad54	80	52062
5	rad54	90	29768
5	rad54	100	41867
5	rad54	110	32228
5	rad54	120	43072
5	rad54	130	59258
5	rad54	140	54322
5	rad54	150	57766
5	rad54	160	42579
5	rad54	170	11713
18	rad54	0	0
18	rad54	10	0
18	rad54	20	6997
18	rad54	30	29056
18	rad54	40	26410
18	rad54	50	43160
18	rad54	60	34378
18	rad54	70	17773
18	rad54	80	4565
18	rad54	90	18948
18	rad54	100	49597
18	rad54	110	61006
18	rad54	120	62906
18	rad54	130	56557
18	rad54	140	56849
18	rad54	150	32841
18	rad54	160	31022
18	rad54	170	23346
18	rad54	180	61474
18	rad54	190	29101
18	rad54	200	46796
18	rad54	210	32305
18	rad54	220	32446
18	rad54	230	37631
18	rad54	240	27220
18	rad54	250	31185
18	rad54	260	14007
8	rad54	0	1243
8	rad54	10	0
8	rad54	20	3128
8	rad54	30	6415
8	rad54	40	7711
8	rad54	50	3423
8	rad54	60	9431
8	rad54	70	13680
8	rad54	80	18531
8	rad54	90	18705
8	rad54	100	30955
8	rad54	110	31263
8	rad54	120	32666
8	rad54	130	37788
8	rad54	140	53531
8	rad54	150	47087
8	rad54	160	22479
8	rad54	170	0
8	rad54	180	0
3	rad54	0	14094
3	rad54	10	10792
3	rad54	20	15425
3	rad54	30	4944
3	rad54	40	0
3	rad54	50	0
3	rad54	60	4656
3	rad54	70	11913
3	rad54	80	26978
3	rad54	90	26707
3	rad54	100	23144
3	rad54	110	24274
3	rad54	120	0
3	rad54	130	0
1	rad54	0	2750
1	rad54	10	11215
1	rad54	20	5892
1	rad54	30	4378
1	rad54	40	0
1	rad54	50	1512
1	rad54	60	2397
1	rad54	70	8236
1	rad54	80	6585
1	rad54	90	0
1	rad54	100	0
1	rad54	110	0
12	rad54	0	5740
12	rad54	10	24042
12	rad54	20	32572
12	rad54	30	40235
12	rad54	40	25113
12	rad54	50	18386
12	rad54	60	22807
12	rad54	70	19124
12	rad54	80	33052
12	rad54	90	22543
12	rad54	100	42007
12	rad54	110	34226
12	rad54	120	33348
12	rad54	130	27990
12	rad54	140	19904
12	rad54	150	10032
12	rad54	160	26511
12	rad54	170	26184
12	rad54	180	0
12	rad54	190	0
9	rad54	0	0
9	rad54	10	1495
9	rad54	20	7032
9	rad54	30	0
9	rad54	40	11572
9	rad54	50	4953
9	rad54	60	14974
9	rad54	70	14302
9	rad54	80	26068
9	rad54	90	17760
9	rad54	100	10796
9	rad54	110	17952
9	rad54	120	17393
9	rad54	130	18028
9	rad54	140	38142
9	rad54	150	93369
9	rad54	160	45234
9	rad54	170	0
9	rad54	180	0
2	rad54	0	0
2	rad54	10	0
2	rad54	20	3362
2	rad54	30	0
2	rad54	40	3273
2	rad54	50	10086
2	rad54	60	6800
2	rad54	70	11446
2	rad54	80	5233
2	rad54	90	16000
2	rad54	100	0
2	rad54	110	0
19	rad54	0	0
19	rad54	10	6196
19	rad54	20	28514
19	rad54	30	42056
19	rad54	40	50907
19	rad54	50	69103
19	rad54	60	82143
19	rad54	70	99522
19	rad54	80	122116
19	rad54	90	131008
19	rad54	100	144056
19	rad54	110	159629
19	rad54	120	194034
19	rad54	130	151559
19	rad54	140	163109
19	rad54	150	169156
19	rad54	160	195943
19	rad54	170	156729
19	rad54	180	192827
19	rad54	190	175690
19	rad54	200	202851
19	rad54	210	204980
19	rad54	220	261562
19	rad54	230	263645
19	rad54	240	267865
19	rad54	250	207167
19	rad54	260	141686
16	rad54	0	0
16	rad54	10	0
16	rad54	20	0
16	rad54	30	0
16	rad54	40	1500
16	rad54	50	9801
16	rad54	60	25153
16	rad54	70	16992
16	rad54	80	24407
16	rad54	90	25377
16	rad54	100	31691
16	rad54	110	43524
16	rad54	120	51236
16	rad54	130	57030
16	rad54	140	48259
16	rad54	150	49000
16	rad54	160	63008
16	rad54	170	57212
16	rad54	180	0
16	rad54	190	0
16	rad54	200	0
16	rad54	210	0
16	rad54	220	0
16	rad54	230	0
16	rad54	240	0
6	rad54	0	0
6	rad54	10	0
6	rad54	20	0
6	rad54	30	0
6	rad54	40	0
6	rad54	50	3311
6	rad54	60	9245
6	rad54	70	0
6	rad54	80	15268
6	rad54	90	15405
6	rad54	100	17757
6	rad54	110	13594
6	rad54	120	19797
6	rad54	130	25872
6	rad54	140	3728
6	rad54	150	0
6	rad54	160	1684
6	rad54	170	0
4	rad54	0	3712
4	rad54	10	6919
4	rad54	20	0
4	rad54	30	3598
4	rad54	40	2402
4	rad54	50	7752
4	rad54	60	9662
4	rad54	70	9693
4	rad54	80	19996
4	rad54	90	15969
4	rad54	100	18474
4	rad54	110	10402
4	rad54	120	18132
4	rad54	130	7206
4	rad54	140	0
4	rad54	150	0
4	rad54	160	0

## Sheet: Fig4G
Strain	ID	Segregation
WT	1	normal
WT	2	normal
WT	3	normal
WT	4	normal
WT	5	normal
WT	6	normal
WT	7	normal
WT	8	normal
WT	9	normal
WT	10	normal
WT	11	normal
WT	12	normal
WT	13	normal
WT	14	normal
WT	15	normal
WT	16	normal
WT	17	normal
WT	18	normal
WT	19	normal
WT	20	normal
WT	21	normal
rad54	1	normal
rad54	2	normal
rad54	3	normal
rad54	4	normal
rad54	5	normal
rad54	6	bridge
rad54	7	normal
rad54	8	normal
rad54	9	normal
rad54	10	unequal
rad54	11	normal
rad54	12	normal
rad54	13	normal
rad54	14	normal
rad54	15	normal
rad54	16	unequal
rad54	17	normal
rad54	18	normal
rad54	19	normal
rad54	20	normal
rad54	21	normal
rad54	22	normal
rad54	23	normal
rad54	24	normal
rad54	25	normal
rad54	26	normal

[truncated: 20 more sheets: Fig5AB, Fig5D, Fig6CDEF, Fig7B, Fig7DEF, Fig8AB, FigS2B, FigS3, FigS4B, FigS7A, FigS7C, FigS9C, FigS9D, FigS10B, FigS10C, FigS11, FigS12BC, FigS12EF, FigS15BC, FigS16BC]
